# Supplementary material for: Evaluation of altered cell–cell communication between glia and neurons in the hippocampus of 3xTg‐AD mice at two time points
Source: J Cell Commun Signal. 2025 Feb 28;19(1):e70006. doi: 10.1002/ccs3.70006 (PMC11870853; doi:10.1002/ccs3.70006)
Supplement: Supplementary file 4 — Table S1 [file CCS3-19-e70006-s005.xlsx]

## Sheet: Sheet1
Sample	Estimated Number of Cells	Mean Reads per Cell	Median Genes per Cell
S01_6m_AD	14 200	39 745	2 667
S02_12m_AD	15 159	34 991	2 514
S03_6m_WT	12 154	43 051	2 960
S04_12m_WT	18 205	27 331	2 068
S05_6m_AD	15 897	30 440	2 404
S06_12m_AD	15 765	30 703	2 403
S07_6m_WT	16 040	28 838	2 505
S08_12m_WT	13 268	30 075	2 364
S09_6m_AD	17 907	32 224	2 703
S10_12m_AD	19 846	28 446	2 300
S11_6m_WT	15 834	30 410	2 402
S12_12m_WT	11 368	48 714	2 940
Total	185 643	404 968	30 230
Average per Sample	15 470	33 747	2 519
