# Supplementary material for: Evaluation of altered cell–cell communication between glia and neurons in the hippocampus of 3xTg‐AD mice at two time points
Source: J Cell Commun Signal. 2025 Feb 28;19(1):e70006. doi: 10.1002/ccs3.70006 (PMC11870853; doi:10.1002/ccs3.70006)
Supplement: Supplementary file 6 — Table S3 [file CCS3-19-e70006-s007.xlsx]

## Sheet: Sheet1
p_val	avg_log2FC	pct.1	pct.2	p_val_adj	cluster	gene
2.95177e-12	0.759453	0.949	0.585	7.9388e-08	1	5330434G04Rik
8.64759e-12	1.51599	0.893	0.401	2.32577e-07	1	Car10
1.54825e-11	1.04161	0.925	0.537	4.16402e-07	1	Kcnb2
5.55645e-11	1.08347	0.996	0.632	1.49441e-06	1	Cntnap2
5.57009e-10	0.900303	1	0.697	1.49807e-05	1	Meg3
6.07696e-10	0.956975	0.903	0.552	1.6344e-05	1	Dpp10
3.4532e-09	0.901788	0.998	0.65	9.28739e-05	1	Nrg3
3.54092e-09	0.635528	0.984	0.67	9.52332e-05	1	Gria4
4.73961e-09	1.22388	0.558	0.167	0.000127472	1	6330411D24Rik
6.08535e-09	1.5592	0.95	0.472	0.000163666	1	Cacna2d1
6.19416e-09	0.814695	0.985	0.622	0.000166592	1	Lrfn5
7.02051e-09	0.630255	0.99	0.754	0.000188817	1	Ttc3
1.52197e-08	0.975086	1	0.695	0.000409334	1	Snhg11
2.09762e-08	0.874082	0.995	0.653	0.000564154	1	Snhg14
2.7123e-08	0.756484	0.912	0.531	0.000729472	1	Osbpl6
3.18158e-08	0.368343	0.636	0.386	0.000855685	1	Tmem191c
3.34689e-08	1.56918	0.916	0.37	0.000900147	1	Rmst
3.87128e-08	0.789791	0.906	0.524	0.00104118	1	Rit2
5.01184e-08	0.584915	0.958	0.593	0.00134793	1	Unc80
6.29664e-08	0.419462	0.978	0.762	0.00169348	1	Strbp
9.39462e-08	1.00377	0.966	0.538	0.00252668	1	Usp29
9.7244e-08	0.619661	0.665	0.305	0.00261538	1	Kcnip1
9.81286e-08	0.708497	0.795	0.412	0.00263917	1	Nrg3os
1.28771e-07	0.567415	0.671	0.309	0.0034633	1	Btbd11
1.43885e-07	0.864218	0.99	0.668	0.0038698	1	Ahi1
1.69415e-07	1.07586	0.803	0.408	0.00455642	1	Unc5d
1.79489e-07	0.740005	0.828	0.431	0.00482736	1	Vsnl1
1.86684e-07	0.8657	0.66	0.307	0.00502086	1	Hs3st5
1.87318e-07	1.20681	0.938	0.531	0.00503791	1	Sgcz
2.15783e-07	0.573552	0.581	0.244	0.0058035	1	Podxl2
2.61108e-07	1.15253	0.902	0.456	0.00702251	1	Cntnap5a
2.77354e-07	1.13274	0.983	0.584	0.00745943	1	Lingo2
2.85605e-07	0.871758	0.978	0.611	0.00768136	1	Cdr1os
3.01632e-07	0.6119	0.985	0.649	0.00811241	1	Cadps
3.21188e-07	0.607666	0.586	0.266	0.00863836	1	Arhgap24
3.41174e-07	1.40143	0.907	0.494	0.00917589	1	Cdh18
3.4317e-07	0.991852	0.983	0.753	0.00922955	1	Tenm2
3.56605e-07	1.17121	0.682	0.301	0.00959089	1	Fstl5
3.68236e-07	1.10771	0.694	0.186	0.00990372	1	Tmem163
4.07784e-07	0.649771	0.913	0.556	0.0109674	1	Peg3
4.08112e-07	0.72524	0.974	0.699	0.0109762	1	Ube3a
4.62433e-07	0.299795	0.7	0.477	0.0124371	1	Fndc3a
5.38397e-07	0.74936	0.6	0.219	0.0144802	1	Vwa5b2
5.50867e-07	0.688169	0.915	0.58	0.0148156	1	A330076H08Rik
5.72441e-07	0.711199	0.78	0.383	0.0153958	1	Garnl3
6.02911e-07	0.602863	0.841	0.489	0.0162153	1	Gabrb2
6.57156e-07	0.367288	0.472	0.217	0.0176742	1	Cacna1g
6.77611e-07	1.00958	0.936	0.66	0.0182243	1	Asic2
7.09955e-07	0.748182	0.91	0.515	0.0190942	1	Hecw1
7.45302e-07	0.729233	0.937	0.488	0.0200449	1	Ryr2
8.31303e-07	0.304089	0.396	0.206	0.0223579	1	Dennd6b
8.60371e-07	0.691415	0.826	0.458	0.0231397	1	Zcchc18
9.58917e-07	0.70073	0.879	0.572	0.0257901	1	Pam
1.00138e-06	1.12441	0.746	0.335	0.0269322	1	C130073E24Rik
1.0144e-06	0.734128	0.624	0.268	0.0272824	1	Rasgrf2
1.05919e-06	0.854882	0.976	0.68	0.0284868	1	Ralyl
1.30074e-06	0.688725	0.864	0.526	0.0349833	1	Tenm1
1.49247e-06	0.600077	0.728	0.387	0.0401401	1	Slc12a5
1.54732e-06	0.557761	0.897	0.561	0.0416153	1	Dync1i1
1.56446e-06	0.93414	0.729	0.31	0.0420761	1	Kif26b
1.7154e-06	0.465342	0.917	0.561	0.0461356	1	Stxbp5l
1.79735e-06	1.15148	0.817	0.393	0.0483398	1	Cntnap5b
1.97629e-06	0.543113	0.643	0.314	0.0531523	1	Pcsk1n
2.13239e-06	0.726	0.899	0.52	0.0573505	1	Scn1a
2.15113e-06	0.82371	0.595	0.288	0.0578546	1	Cdh4
2.16033e-06	1.12902	0.634	0.294	0.0581019	1	Tafa1
2.26005e-06	0.608315	0.76	0.418	0.0607841	1	D430041D05Rik
2.46163e-06	0.709006	0.726	0.334	0.0662055	1	Fhod3
2.59427e-06	0.754405	0.867	0.488	0.069773	1	Syn3
2.67054e-06	0.908456	0.88	0.477	0.071824	1	Kcnh7
2.7213e-06	0.729342	0.558	0.171	0.0731894	1	Ubap1l
2.88354e-06	0.867995	0.922	0.502	0.0775528	1	A230006K03Rik
2.92902e-06	0.27569	0.364	0.192	0.0787759	1	Vstm2a
3.19892e-06	0.62576	0.657	0.38	0.086035	1	Cdh12
3.21595e-06	1.11841	0.807	0.356	0.086493	1	Pdzrn4
3.65974e-06	0.811964	0.991	0.609	0.0984286	1	Rian
3.91002e-06	0.502249	0.987	0.64	0.10516	1	Rims1
4.17885e-06	0.479149	0.861	0.527	0.11239	1	Grin1
4.37431e-06	0.421602	0.864	0.532	0.117647	1	Rapgef4
4.42207e-06	0.358186	0.403	0.194	0.118932	1	Zfp941
5.45085e-06	0.671627	0.694	0.347	0.146601	1	Hcn1
5.89828e-06	0.603252	0.993	0.742	0.158634	1	Ccser1
6.27394e-06	0.455769	0.992	0.714	0.168738	1	Fgf12
6.27915e-06	0.489676	0.739	0.429	0.168878	1	Srrm3
7.04182e-06	0.483905	0.377	0.116	0.18939	1	A530058N18Rik
7.65021e-06	0.709588	0.991	0.651	0.205752	1	Dpp6
7.74993e-06	0.580383	0.498	0.178	0.208434	1	Resp18
8.0948e-06	1.21031	0.588	0.155	0.21771	1	Klhl1
8.28285e-06	0.713246	0.889	0.554	0.222767	1	Epha5
8.88214e-06	0.640647	0.783	0.425	0.238885	1	Aff2
9.4452e-06	0.571955	0.976	0.609	0.254029	1	Myt1l
1.00855e-05	0.439163	0.827	0.381	0.271251	1	Kcnc2
1.10405e-05	0.580908	0.488	0.177	0.296935	1	Frmpd3
1.16227e-05	0.482627	0.902	0.579	0.312593	1	Dnajc6
1.20079e-05	0.695758	0.883	0.589	0.322953	1	Tenm3
1.22423e-05	0.689603	0.596	0.24	0.329258	1	Frmd3
1.2809e-05	0.699213	0.647	0.306	0.344499	1	A330102I10Rik
1.4143e-05	0.518343	0.631	0.31	0.380375	1	Gm32509
1.46429e-05	0.371195	0.495	0.253	0.393821	1	Dcx
1.51273e-05	0.264115	0.465	0.279	0.406849	1	Actr1b
1.59086e-05	0.294618	0.465	0.259	0.427861	1	Zfp612
1.62635e-05	0.546824	0.808	0.468	0.437408	1	Slc8a3
1.71198e-05	0.602539	0.387	0.137	0.460438	1	Gm45321
1.73199e-05	0.524799	0.663	0.363	0.465819	1	Gabrg2
1.82371e-05	0.76611	0.745	0.375	0.490486	1	Cntn6
1.99155e-05	0.44428	0.637	0.357	0.535627	1	Mcf2l
2.07298e-05	0.347704	0.536	0.314	0.557528	1	Fbxl2
2.12598e-05	0.592697	0.878	0.561	0.571783	1	Stau2
2.15092e-05	0.620295	0.917	0.534	0.57849	1	Xkr6
2.19365e-05	0.708028	0.652	0.312	0.589982	1	Htr2c
2.20267e-05	0.718287	0.741	0.398	0.592409	1	Snrpn
2.22907e-05	0.272692	0.358	0.19	0.599507	1	Pitpnm1
2.38047e-05	1.14653	0.905	0.43	0.640227	1	Galntl6
2.45715e-05	0.692341	0.831	0.45	0.660851	1	Mirg
2.59759e-05	0.523186	0.538	0.271	0.698621	1	Gabra1
2.75436e-05	0.565566	0.479	0.168	0.740785	1	Pdcd7
2.81149e-05	0.665191	0.66	0.29	0.75615	1	Scn9a
2.96795e-05	0.696422	0.784	0.398	0.798231	1	Miat
3.10046e-05	0.25295	0.759	0.514	0.833869	1	Kif1a
3.16979e-05	0.77605	0.86	0.498	0.852515	1	Pcdh15
3.19326e-05	0.575949	0.702	0.373	0.858827	1	Nkain3
3.23873e-05	0.458502	0.266	0.064	0.871056	1	Glra1
3.56598e-05	0.513661	0.571	0.271	0.959069	1	Ankrd24
3.6941e-05	0.740458	0.813	0.466	0.993527	1	Sgcd
3.89619e-05	0.716	0.808	0.412	1	1	Grb10
4.00217e-05	1.02673	0.877	0.551	1	1	Mgat4c
4.06783e-05	0.605331	0.932	0.635	1	1	Cplane1
4.08928e-05	0.836901	0.952	0.579	1	1	Lrrtm4
4.11467e-05	0.61576	0.499	0.204	1	1	Gm15398
4.28724e-05	0.320872	0.636	0.402	1	1	Adar
4.4775e-05	0.774099	0.977	0.69	1	1	A230057D06Rik
4.563e-05	0.419027	0.997	0.78	1	1	Frmd4a
4.75323e-05	0.455624	0.644	0.363	1	1	Matk
4.80674e-05	0.882403	0.531	0.199	1	1	4930555F03Rik
4.88487e-05	0.773381	0.981	0.597	1	1	Agbl4
4.88516e-05	0.395656	0.436	0.212	1	1	Slc6a15
5.04666e-05	0.694783	0.881	0.496	1	1	Cacna1b
5.05685e-05	0.350124	0.716	0.464	1	1	Uggt2
5.14849e-05	0.424232	0.898	0.593	1	1	Epb41l3
5.2293e-05	0.733544	0.688	0.353	1	1	Ldb2
5.2293e-05	0.352457	0.661	0.381	1	1	Shank1
5.27291e-05	0.635922	0.651	0.335	1	1	Slc35f4
5.30258e-05	0.385424	0.547	0.29	1	1	Lrp8
5.56291e-05	0.524895	0.677	0.374	1	1	Ptprr
5.78816e-05	0.464245	0.288	0.103	1	1	Syt2
6.21827e-05	0.621374	0.867	0.497	1	1	Atp8a2
6.26315e-05	1.18933	0.683	0.318	1	1	Chrm3
6.29446e-05	0.419993	0.661	0.391	1	1	Grik4
6.5982e-05	0.354785	0.478	0.272	1	1	Rph3a
6.70388e-05	0.315038	0.537	0.314	1	1	Abca5
6.99136e-05	0.480473	0.821	0.527	1	1	Sclt1
7.06737e-05	0.418875	0.712	0.412	1	1	Epb41l4b
7.12003e-05	0.735922	0.682	0.368	1	1	Olfm3
7.69149e-05	0.672257	0.702	0.345	1	1	Gm20642
7.74622e-05	0.510984	0.881	0.583	1	1	Ftx
7.75041e-05	0.907115	0.734	0.402	1	1	Tafa2
7.79826e-05	0.59157	0.735	0.396	1	1	Rgs17
7.85915e-05	0.526928	0.602	0.305	1	1	Lin28b
8.03349e-05	0.624409	0.614	0.293	1	1	Gm40841
8.26052e-05	0.416304	0.589	0.333	1	1	B230209E15Rik
8.39376e-05	0.470813	0.91	0.618	1	1	Cacna1d
8.48395e-05	0.41336	0.356	0.131	1	1	Tmem145
8.81829e-05	0.567878	0.891	0.56	1	1	Snap91
8.98034e-05	0.674621	0.625	0.27	1	1	Gm13629
9.44785e-05	0.709175	0.686	0.416	1	1	Cep112
9.65026e-05	0.76314	0.505	0.2	1	1	Gm45323
0.000100888	0.903241	0.838	0.353	1	1	Nhs
0.000101213	0.658473	0.979	0.567	1	1	Dscam
0.000103716	0.703456	0.667	0.352	1	1	Adgrl2
0.000104204	0.532124	0.958	0.62	1	1	Samd12
0.000105169	0.540954	0.603	0.316	1	1	Zfp804b
0.000108392	0.724633	0.733	0.346	1	1	Gap43
0.00010967	0.563589	0.616	0.294	1	1	Stmn2
0.000110222	0.29541	0.531	0.302	1	1	Rp9
0.000110222	0.257268	0.564	0.357	1	1	Map6
0.000114108	0.385464	0.383	0.172	1	1	Cdkl1
0.000116429	0.406142	0.293	0.092	1	1	Gm2824
0.00011881	0.340002	0.657	0.413	1	1	Slc24a5
0.000119595	0.860595	0.811	0.431	1	1	Mtus2
0.000119695	0.638468	0.493	0.229	1	1	Cdh7
0.000120151	0.48955	0.92	0.588	1	1	Unc79
0.000120163	0.306175	0.591	0.361	1	1	Tmx4
0.000122407	0.261188	0.61	0.399	1	1	Trim37
0.000122635	0.425834	0.36	0.14	1	1	Gm16083
0.000123956	1.04139	0.535	0.126	1	1	Glra3
0.00013244	0.378058	0.276	0.091	1	1	9530036O11Rik
0.00013754	0.464872	0.743	0.444	1	1	Pkia
0.000142195	0.372633	0.775	0.471	1	1	Clvs1
0.000142993	0.924847	0.854	0.482	1	1	Cntn5
0.000147134	0.709775	0.82	0.444	1	1	Nova1
0.000153406	0.554704	0.708	0.355	1	1	Elavl2
0.000165616	0.482516	0.68	0.374	1	1	Fnbp1l
0.000169961	0.705758	0.862	0.545	1	1	Brinp3
0.000174913	0.73011	0.818	0.488	1	1	Robo2
0.000175706	0.278593	0.435	0.243	1	1	Fbxo10
0.000182525	0.427372	0.715	0.414	1	1	Klhl32
0.00019021	0.606789	0.868	0.55	1	1	Rasgrf1
0.00019054	0.320129	0.343	0.142	1	1	Fbn1
0.000192009	0.612431	0.954	0.574	1	1	Tenm4
0.000206599	0.467294	0.963	0.689	1	1	Pclo
0.000217664	0.594802	0.559	0.219	1	1	Ankrd55
0.000219933	0.257184	0.429	0.245	1	1	Ogfod1
0.000221052	0.696572	0.927	0.561	1	1	Galnt13
0.000225313	0.939147	0.855	0.458	1	1	Khdrbs2
0.000233253	0.29863	0.98	0.714	1	1	Xkr4
0.000237289	0.404717	0.494	0.249	1	1	Sms
0.000239614	0.367018	0.703	0.354	1	1	Ntng1
0.000246777	0.287154	0.865	0.595	1	1	Nsf
0.000253761	0.473268	0.617	0.335	1	1	P2ry14
0.000254069	0.289164	0.6	0.372	1	1	Spock2
0.000258452	0.50354	0.737	0.422	1	1	Plekha6
0.000261124	0.745534	0.71	0.335	1	1	Ank1
0.000264316	0.569088	0.699	0.339	1	1	Traf3
0.000266342	0.628774	0.64	0.343	1	1	A830018L16Rik
0.000272424	0.424319	0.795	0.476	1	1	Rab3c
0.000275569	0.616626	0.949	0.646	1	1	Grid1
0.000278227	0.346713	0.405	0.196	1	1	Airn
0.00029036	0.410823	0.653	0.361	1	1	Nell1
0.000292779	0.367679	0.499	0.242	1	1	Ccdc82
0.000301173	0.577806	0.917	0.565	1	1	Celf4
0.000306717	0.716605	0.998	0.639	1	1	Fam155a
0.000322079	0.62043	0.945	0.526	1	1	Lhfpl3
0.00032269	0.583812	0.482	0.227	1	1	Chrm2
0.000327743	0.496131	0.912	0.589	1	1	Ntrk3
0.000333203	0.251576	0.609	0.398	1	1	Gmcl1
0.000343502	0.583524	0.459	0.191	1	1	Pld5
0.000346928	0.582988	0.596	0.273	1	1	Slit2
0.000370449	0.569359	0.726	0.379	1	1	Ly6h
0.000384899	0.371428	0.519	0.256	1	1	Rnf152
0.000386263	0.256514	0.573	0.362	1	1	Zfp398
0.000387098	0.332912	0.381	0.188	1	1	Rhbdl1
0.000390246	0.28433	0.506	0.305	1	1	Sod2
0.00039746	0.611925	0.985	0.644	1	1	Ptprn2
0.000398821	0.595127	0.968	0.633	1	1	Cacna1a
0.000412072	0.432051	0.554	0.3	1	1	Cacng2
0.000412171	0.638185	0.482	0.216	1	1	Vwc2
0.000423441	0.569243	0.276	0.046	1	1	Lncenc1
0.000423529	0.387085	0.483	0.25	1	1	Cadm3
0.000424505	0.589823	0.797	0.44	1	1	C530008M17Rik
0.000427152	0.423579	0.732	0.448	1	1	Pacs1
0.000437198	0.528312	0.532	0.228	1	1	Ephb2
0.000438015	0.485161	0.577	0.281	1	1	Iqsec3
0.000440049	0.416929	0.57	0.328	1	1	Catspere2
0.000443676	0.38879	0.8	0.522	1	1	Jakmip2
0.000446146	0.565155	0.425	0.153	1	1	Tcerg1l
0.000460385	0.252306	0.665	0.44	1	1	Tusc3
0.000461926	0.335842	0.96	0.708	1	1	Nav2
0.000466654	0.550638	0.977	0.847	1	1	Grid2
0.000472087	0.885945	0.614	0.143	1	1	Slc17a6
0.000507123	0.297679	0.577	0.367	1	1	Kcnq2
0.000537014	0.579424	0.52	0.277	1	1	Cntnap5c
0.000539232	0.575863	0.645	0.349	1	1	Rtl4
0.000539823	0.256746	0.956	0.618	1	1	Snap25
0.000541682	0.694495	0.463	0.147	1	1	Baiap3
0.000545378	0.368124	0.941	0.728	1	1	Rtn3
0.000585058	0.45592	0.887	0.576	1	1	Astn2
0.000585276	0.48419	0.747	0.444	1	1	Scn3a
0.000588582	0.512937	0.96	0.694	1	1	Opcml
0.000590192	0.346414	0.986	0.857	1	1	Il1rapl1
0.000590478	0.292295	0.67	0.416	1	1	1700025G04Rik
0.000598643	0.349268	0.363	0.154	1	1	Slc16a11
0.00062884	0.38401	0.34	0.153	1	1	Gabra5
0.000629499	0.482842	0.666	0.363	1	1	Basp1
0.000634021	0.47026	0.609	0.327	1	1	Prkar1b
0.000649423	0.280678	0.503	0.299	1	1	Ube2o
0.000651017	0.355472	0.854	0.597	1	1	Specc1
0.000652225	0.327453	0.643	0.403	1	1	Bmerb1
0.000674269	0.334983	0.41	0.216	1	1	D130043K22Rik
0.000677	0.413033	0.444	0.222	1	1	Pcdh19
0.000690243	0.461998	0.461	0.201	1	1	Tmem91
0.00069169	0.494337	0.783	0.474	1	1	Ica1
0.000694801	0.392249	0.463	0.219	1	1	Slit1
0.000696345	0.272945	0.397	0.216	1	1	Cxxc4
0.000699441	0.443569	0.659	0.378	1	1	Tango2
0.000718635	0.30312	0.238	0.075	1	1	Slc1a6
0.000721664	0.699331	0.582	0.287	1	1	Gm28905
0.000742522	0.366292	0.851	0.586	1	1	Cmip
0.000766363	0.409535	0.762	0.45	1	1	Parp8
0.000780793	1.03805	0.352	0.029	1	1	Ebf3
0.000829417	0.450978	0.537	0.269	1	1	Gas2
0.000829975	0.717931	0.738	0.368	1	1	Bend6
0.000841849	0.410107	0.567	0.317	1	1	Rap1gap2
0.000859868	0.506401	0.794	0.454	1	1	Epb41l1
0.000875056	0.568211	0.973	0.643	1	1	Sntg1
0.000889602	0.693586	0.62	0.294	1	1	Thsd7b
0.000891029	0.436483	0.451	0.197	1	1	Cdc7
0.000905105	0.290713	0.537	0.327	1	1	Syp
0.000907919	0.47116	0.527	0.251	1	1	Gm17276
0.000908184	0.595199	0.506	0.217	1	1	Zfp618
0.000930184	0.579726	0.966	0.677	1	1	Camta1
0.00093182	0.492978	0.422	0.17	1	1	Sgpp2
0.000948678	0.255471	0.458	0.262	1	1	Rnf25
0.000950688	0.563586	0.841	0.507	1	1	Gnas
0.000952372	0.693413	0.784	0.415	1	1	Chl1
0.000963106	0.865779	0.585	0.278	1	1	Alk
0.000997735	0.611553	0.98	0.625	1	1	Gabrb3
0.00100845	0.456394	0.6	0.331	1	1	Pcnx2
0.00102642	0.295493	0.79	0.546	1	1	Hectd4
0.00104848	0.369337	0.557	0.301	1	1	Pced1b
0.00107497	0.471981	0.57	0.263	1	1	Vat1l
0.0010954	0.369817	0.678	0.411	1	1	Rasgef1b
0.00112521	0.335397	0.334	0.153	1	1	Gm44644
0.00113273	0.52161	0.906	0.573	1	1	Scn2a
0.00114682	0.678251	0.825	0.452	1	1	B830012L14Rik
0.00115443	0.625541	0.402	0.148	1	1	Gm2516
0.00115875	0.538082	0.398	0.229	1	1	Gm32647
0.00120199	0.561479	0.606	0.281	1	1	Tmem130
0.00121676	0.344458	0.898	0.633	1	1	Astn1
0.00128209	0.406631	0.526	0.25	1	1	Sidt1
0.00131139	0.594364	0.938	0.61	1	1	Rtn1
0.00132219	0.335949	0.335	0.141	1	1	Grin2d
0.00137559	0.480368	0.777	0.449	1	1	Dner
0.00139795	0.45427	0.958	0.659	1	1	Rbfox1
0.00141341	0.656168	0.315	0.141	1	1	Col11a1
0.00143638	0.470228	0.602	0.317	1	1	Tro
0.00147343	0.494846	0.888	0.567	1	1	Pak3
0.0015056	0.340727	0.799	0.501	1	1	Nav1
0.00152541	0.276225	0.564	0.3	1	1	Pde3b
0.00153321	0.31939	0.234	0.082	1	1	Pcsk1
0.00159013	0.356699	0.912	0.57	1	1	Grip1
0.00160934	0.329055	0.607	0.348	1	1	Ak5
0.00161931	0.32438	0.463	0.256	1	1	Cdyl2
0.00162942	0.281909	0.457	0.248	1	1	Map4k2
0.00164903	0.583787	0.619	0.287	1	1	Gprasp2
0.00167125	0.445952	0.722	0.432	1	1	Stxbp1
0.00170342	0.4481	0.491	0.227	1	1	Pitpnm3
0.00175299	0.309588	0.637	0.402	1	1	Zwint
0.00177254	0.266313	0.406	0.226	1	1	Cbarp
0.00179595	0.283794	0.58	0.333	1	1	Slc7a14
0.00180211	0.286626	0.593	0.379	1	1	Spata7
0.00182347	0.347224	0.122	0.041	1	1	Npsr1
0.00182479	0.525409	0.727	0.449	1	1	Runx1t1
0.00185368	0.352614	0.328	0.107	1	1	Cfap46
0.00185464	0.330458	0.656	0.414	1	1	Dnm1
0.00195373	0.251988	0.462	0.282	1	1	Ap3b2
0.00202804	0.588007	1	0.772	1	1	Fgf14
0.00204457	0.277623	0.283	0.127	1	1	Grip2
0.00207142	0.617389	0.521	0.239	1	1	Trpc5
0.00212756	0.262926	0.316	0.156	1	1	Begain
0.00216746	0.40252	0.73	0.507	1	1	Cdh8
0.00220359	0.383871	0.734	0.446	1	1	Etl4
0.0022376	0.315353	0.328	0.159	1	1	Coro6
0.00224619	0.275876	0.304	0.16	1	1	Chrna7
0.00225343	0.398498	0.778	0.487	1	1	Pacsin1
0.00231826	0.442022	0.624	0.343	1	1	Stmn3
0.00233716	0.380451	0.726	0.454	1	1	Arfgef3
0.00234271	0.334536	0.751	0.494	1	1	Mast2
0.00234368	0.359347	0.493	0.276	1	1	Gpr45
0.00235176	0.430746	0.457	0.213	1	1	Lrrc3b
0.00242154	0.516804	0.706	0.391	1	1	Magi3
0.00248915	0.401821	0.768	0.466	1	1	Hs6st3
0.00249541	0.267231	0.63	0.407	1	1	Ppip5k1
0.00253968	0.401443	0.922	0.597	1	1	Map1b
0.00254558	0.602756	0.62	0.353	1	1	Prr16
0.00256497	0.274455	0.264	0.112	1	1	Nrn1
0.00259456	0.53348	0.587	0.267	1	1	Gabra3
0.00263415	0.282369	0.345	0.175	1	1	Lamtor4
0.00264391	0.263137	0.337	0.179	1	1	Klc2
0.00273036	0.308702	0.841	0.59	1	1	Tcf20
0.00279945	0.541682	0.585	0.27	1	1	Epha10
0.00283292	0.459169	0.796	0.492	1	1	Kif5c
0.00286143	0.454852	0.525	0.257	1	1	Hap1
0.00294439	0.314747	0.482	0.275	1	1	Gm38393
0.00309118	0.287893	0.462	0.246	1	1	Faim2
0.00312722	0.429124	0.344	0.141	1	1	Sfmbt2
0.00319226	0.602382	0.899	0.641	1	1	Pcdh7
0.0032642	0.261991	0.886	0.625	1	1	Pde4dip
0.00327843	0.281335	0.724	0.427	1	1	Elmod1
0.00329892	0.377954	0.407	0.185	1	1	Tmem196
0.00331059	0.452558	0.613	0.341	1	1	Hs6st2
0.00332021	0.83399	0.67	0.27	1	1	Cntnap4
0.00334116	0.282328	0.455	0.245	1	1	Man1a
0.00344516	0.411341	0.692	0.414	1	1	Evl
0.00344516	0.369233	0.685	0.426	1	1	Susd4
0.00347076	0.418929	0.718	0.437	1	1	Arhgap44
0.00348354	0.306375	0.592	0.37	1	1	Bicdl1
0.00352651	0.452652	0.902	0.536	1	1	Slc35f1
0.00358323	0.2909	0.182	0.055	1	1	Lhx9
0.00359562	0.416783	0.594	0.319	1	1	Gng2
0.00371326	0.268623	0.44	0.256	1	1	Osbpl10
0.00375265	0.832916	0.668	0.317	1	1	Grm8
0.00375699	0.477723	0.982	0.756	1	1	Pde4d
0.00381648	0.61397	0.904	0.582	1	1	Upp2
0.00393055	0.334014	0.692	0.427	1	1	Amy1
0.00393176	0.64111	0.864	0.51	1	1	Ksr2
0.00401282	0.397384	0.984	0.727	1	1	Nav3
0.00402016	0.289225	0.362	0.188	1	1	Psd
0.00412313	0.51108	0.664	0.351	1	1	Tshz2
0.00425625	0.274221	0.99	0.825	1	1	Adgrl3
0.00427014	0.303514	0.473	0.276	1	1	Crmp1
0.00430952	0.465308	0.632	0.349	1	1	Dzank1
0.00431533	0.341303	0.758	0.502	1	1	Dzip3
0.00436415	0.306235	0.622	0.394	1	1	Ttll11
0.00450143	0.501281	0.811	0.53	1	1	Rbms3
0.00465333	0.39134	0.368	0.189	1	1	Gm15155
0.00466211	0.271209	0.631	0.411	1	1	Apex2
0.00468012	0.353067	0.633	0.391	1	1	Hmgcll1
0.00470523	0.341393	0.545	0.325	1	1	Mtmr7
0.00476637	0.25188	0.43	0.221	1	1	Hdac7
0.00478895	0.596931	0.384	0.14	1	1	Gm45341
0.00483977	0.381821	0.901	0.646	1	1	A330023F24Rik
0.00488084	0.357563	0.448	0.232	1	1	Shfl
0.00497943	0.346449	0.731	0.47	1	1	Ptprn
0.00499333	0.288084	0.242	0.083	1	1	Zim1
0.0050308	0.359546	0.983	0.721	1	1	Rims2
0.0050351	0.351954	0.751	0.491	1	1	Sec24b
0.00509079	0.295571	0.513	0.301	1	1	N4bp2l1
0.00509789	0.30153	0.59	0.362	1	1	Hspa4l
0.00517339	0.541805	0.739	0.423	1	1	Ephb1
0.00527287	0.405941	0.75	0.464	1	1	Esrrg
0.00532215	0.433562	0.868	0.533	1	1	Plxna4
0.00536854	0.281962	0.997	0.803	1	1	Ank3
0.005372	0.468772	0.789	0.495	1	1	Jazf1
0.00539492	0.259653	0.268	0.142	1	1	D030068K23Rik
0.00545494	0.275203	0.414	0.242	1	1	Sept3
0.00548943	0.362115	0.837	0.501	1	1	Pcsk2
0.00557721	0.353059	0.971	0.752	1	1	Map2
0.00558886	0.342181	0.225	0.119	1	1	Tmem132c
0.0056593	0.700153	0.958	0.579	1	1	Dab1
0.00568823	0.293827	0.249	0.125	1	1	Gm15680
0.00576751	0.505952	0.555	0.257	1	1	Ece2
0.00598846	0.405637	0.638	0.371	1	1	Rundc3b
0.00605451	0.398939	0.397	0.184	1	1	Slc6a7
0.00622106	0.432022	0.788	0.452	1	1	Kcnj3
0.00623384	0.460735	0.326	0.131	1	1	Glra2
0.00628483	0.339678	0.239	0.078	1	1	Rskr
0.00653896	0.354675	0.941	0.678	1	1	Grm7
0.00654613	0.627483	0.298	0.074	1	1	L3mbtl4
0.0069832	0.585274	0.808	0.583	1	1	Schip1
0.00699115	0.268981	0.379	0.201	1	1	Gm28198
0.00700924	0.309014	0.263	0.11	1	1	B230216N24Rik
0.00710421	0.564211	0.748	0.422	1	1	Atp1a3
0.00720621	0.305557	0.818	0.571	1	1	Zranb2
0.00727746	0.509548	0.324	0.087	1	1	B230217J21Rik
0.00727746	0.292967	0.281	0.125	1	1	Gm36388
0.0074377	0.348808	0.607	0.369	1	1	Myh10
0.00746919	0.396391	0.492	0.252	1	1	Chd5
0.0074985	0.354228	0.877	0.628	1	1	Ptprg
0.00753284	0.608745	0.41	0.15	1	1	Ankfn1
0.00760484	0.258133	0.452	0.277	1	1	Nova2
0.00762025	1.08909	0.64	0.273	1	1	Hs3st4
0.00769705	0.320592	0.694	0.445	1	1	Clip1
0.00777953	0.532403	0.502	0.251	1	1	Ndst3
0.00777953	0.373937	0.581	0.337	1	1	Sgsm1
0.00788988	0.63977	0.778	0.495	1	1	Cntn4
0.00809591	0.433884	0.84	0.54	1	1	Gucy1a2
0.00810266	0.35777	0.675	0.424	1	1	Snph
0.0081058	0.375527	0.777	0.51	1	1	Ncoa7
0.00812712	0.340245	0.285	0.11	1	1	Clgn
0.008151	0.256551	0.439	0.232	1	1	Tox2
0.00820722	0.330356	0.48	0.241	1	1	Ptpre
0.00822438	0.27642	0.502	0.307	1	1	Sacs
0.00824973	0.375867	0.49	0.243	1	1	Kcnk10
0.00831083	0.38532	0.911	0.655	1	1	Adam22
0.00836685	0.508744	0.44	0.17	1	1	Rerg
0.0083762	0.371971	0.216	0.071	1	1	Hcrtr2
0.00851606	0.561633	0.572	0.282	1	1	Plcxd3
0.00874246	0.344445	0.257	0.105	1	1	Prlr
0.00877926	0.277849	0.628	0.402	1	1	Dtd1
0.00887416	0.392315	0.99	0.87	1	1	Nlgn1
0.00902687	0.350626	0.992	0.797	1	1	Macrod2
0.00903573	0.798579	0.793	0.481	1	1	Gm26871
0.0090538	0.340574	0.574	0.337	1	1	Gm1043
0.00907982	0.423429	0.458	0.216	1	1	Mast1
0.00910901	0.60794	0.48	0.206	1	1	Vwc2l
0.00912808	0.297417	0.813	0.56	1	1	Sptan1
0.00913978	0.671924	0.845	0.484	1	1	Csmd2
0.00919147	0.283251	0.663	0.343	1	1	Caln1
0.00922269	0.329988	0.457	0.249	1	1	Usp13
0.0093617	0.422592	0.635	0.375	1	1	Slc9a7
0.00970806	0.360909	0.554	0.314	1	1	Mblac2
0.00984498	0.412841	0.837	0.555	1	1	Ralgapa2
0.00989716	0.254675	0.299	0.145	1	1	Slitrk1
3.87507e-18	4.09324	0.961	0.27	1.0422e-13	2	Gpc5
1.69498e-17	4.50714	0.987	0.293	4.55866e-13	2	Slc1a2
2.31685e-17	3.74797	0.953	0.225	6.23118e-13	2	Gm3764
3.5238e-17	3.17691	0.957	0.08	9.47726e-13	2	Atp1a2
9.23803e-17	3.8034	0.978	0.302	2.48457e-12	2	Slc4a4
4.33851e-16	3.62005	0.874	0.088	1.16684e-11	2	Nhsl1
8.23264e-16	2.3104	0.973	0.438	2.21417e-11	2	Nfia
1.12434e-15	1.63153	0.991	0.824	3.02392e-11	2	Nrxn1
2.58581e-15	3.55145	0.84	0.087	6.95453e-11	2	Slc6a11
3.02535e-15	2.21387	0.996	0.678	8.13668e-11	2	Ntm
3.38505e-15	2.84741	0.994	0.575	9.10408e-11	2	Npas3
4.14959e-15	2.21767	0.956	0.54	1.11603e-10	2	Trpm3
4.86382e-15	2.82094	0.736	0.054	1.30812e-10	2	Bmpr1b
6.10941e-15	1.48934	0.99	0.831	1.64313e-10	2	Ctnnd2
8.42113e-15	3.37902	0.911	0.131	2.26486e-10	2	Slc1a3
1.23614e-14	3.58531	0.966	0.165	3.3246e-10	2	Apoe
1.32261e-14	2.17646	0.972	0.688	3.55716e-10	2	Msi2
1.36846e-14	2.9733	0.775	0.029	3.68047e-10	2	Gm6145
2.56739e-14	2.70532	0.778	0.103	6.90499e-10	2	Ndrg2
2.91929e-14	1.94177	0.978	0.767	7.85143e-10	2	Mir99ahg
3.12003e-14	2.59568	0.959	0.431	8.39132e-10	2	Ptprz1
7.98737e-14	2.81651	0.809	0.163	2.1482e-09	2	Paqr8
1.26479e-13	2.39541	0.805	0.351	3.40165e-09	2	Sfxn5
1.34893e-13	3.27765	0.895	0.099	3.62794e-09	2	Plpp3
2.14248e-13	2.67838	0.723	0.056	5.7622e-09	2	Nwd1
2.89944e-13	2.40974	0.63	0.043	7.79805e-09	2	Phkg1
3.29161e-13	2.77472	0.857	0.286	8.85279e-09	2	Acsl3
3.48274e-13	2.78657	0.813	0.067	9.36682e-09	2	Mertk
5.01983e-13	2.29883	0.762	0.359	1.35008e-08	2	Camk2g
5.24537e-13	2.53261	0.666	0.021	1.41074e-08	2	Fgfr3
5.42051e-13	2.8989	0.764	0.029	1.45785e-08	2	Ntsr2
5.86472e-13	3.38114	0.925	0.206	1.57732e-08	2	Sparcl1
7.10823e-13	2.03192	0.981	0.719	1.91176e-08	2	Gabrb1
7.81769e-13	2.84067	0.958	0.502	2.10257e-08	2	Pitpnc1
1.34102e-12	2.61277	0.813	0.231	3.60667e-08	2	Lhfp
1.88362e-12	1.56152	0.993	0.804	5.06599e-08	2	Rora
5.02559e-12	2.93852	0.936	0.573	1.35163e-07	2	Cpe
5.94853e-12	2.08328	0.946	0.712	1.59986e-07	2	Dtna
6.45498e-12	2.56175	0.867	0.241	1.73607e-07	2	Rorb
7.60728e-12	1.59791	0.917	0.692	2.04598e-07	2	Ntrk2
1.01266e-11	1.96094	0.962	0.658	2.72354e-07	2	Plcb1
1.1522e-11	2.07035	0.815	0.492	3.09884e-07	2	Ddhd1
1.89307e-11	1.97087	0.542	0.146	5.09142e-07	2	Tprkb
2.16688e-11	2.37269	0.916	0.518	5.82782e-07	2	Farp1
2.29062e-11	2.45065	0.766	0.174	6.16062e-07	2	Bcan
2.96729e-11	2.07337	0.748	0.264	7.98053e-07	2	Csgalnact1
3.55669e-11	2.52477	0.669	0.045	9.56572e-07	2	F3
4.86771e-11	2.8373	0.756	0.041	1.30917e-06	2	Slc39a12
4.88446e-11	2.43994	0.666	0.075	1.31368e-06	2	Arhgef26
6.17564e-11	2.65677	0.664	0.081	1.66094e-06	2	Lrig1
7.48651e-11	1.8434	0.664	0.146	2.0135e-06	2	Glul
8.35959e-11	1.80943	0.781	0.182	2.24831e-06	2	Lama2
9.94528e-11	2.5086	0.642	0.026	2.67478e-06	2	Atp13a4
1.18349e-10	1.95984	0.83	0.356	3.183e-06	2	Rgs6
1.34864e-10	2.59567	0.737	0.265	3.62716e-06	2	Ptch1
1.51145e-10	2.26913	0.575	0.06	4.06505e-06	2	Pla2g7
1.83672e-10	1.32417	0.999	0.867	4.93985e-06	2	Lsamp
1.8372e-10	2.29225	0.581	0.018	4.94114e-06	2	Acsbg1
2.29947e-10	2.49488	0.892	0.133	6.18442e-06	2	Sox6
4.48951e-10	2.48449	0.678	0.062	1.20745e-05	2	Gli3
5.14056e-10	2.76136	0.692	0.057	1.38255e-05	2	Fam20a
5.81588e-10	2.02433	0.544	0.068	1.56418e-05	2	Atp1b2
6.15288e-10	2.27618	0.94	0.552	1.65482e-05	2	Trps1
8.21063e-10	1.96085	0.816	0.517	2.20825e-05	2	Adk
1.12216e-09	2.20849	0.567	0.023	3.01804e-05	2	Gja1
1.14811e-09	2.22348	0.8	0.329	3.08785e-05	2	Mapk4
1.21151e-09	2.43446	0.694	0.186	3.25837e-05	2	Cables1
1.38407e-09	2.04252	0.891	0.356	3.72247e-05	2	Maml2
1.38702e-09	1.93927	0.535	0.077	3.73038e-05	2	Fads2
1.5945e-09	2.97912	0.809	0.107	4.2884e-05	2	Cst3
1.61669e-09	0.861801	0.975	0.941	4.34809e-05	2	Xist
1.64039e-09	2.18803	0.57	0.04	4.41183e-05	2	Egfr
1.71201e-09	2.26872	0.652	0.095	4.60445e-05	2	Kank1
2.51162e-09	2.09605	0.72	0.316	6.755e-05	2	Cep85l
2.75415e-09	2.35114	0.79	0.328	7.40727e-05	2	Ttyh1
2.89746e-09	2.49232	0.501	0.052	7.79272e-05	2	Aldh1a1
3.47339e-09	1.3809	0.989	0.841	9.34168e-05	2	Zbtb20
4.0877e-09	1.54948	0.98	0.885	0.000109939	2	Macf1
4.70343e-09	2.19165	0.564	0.027	0.000126499	2	Gpr37l1
5.05286e-09	2.18706	0.684	0.276	0.000135897	2	Rgs20
5.59147e-09	2.53533	0.548	0.015	0.000150383	2	Etnppl
6.11546e-09	1.8926	0.576	0.146	0.000164475	2	Nxn
6.2557e-09	2.72953	0.881	0.461	0.000168247	2	Luzp2
6.41204e-09	2.29352	0.58	0.021	0.000172452	2	Slc7a10
7.58381e-09	1.56987	0.889	0.668	0.000203966	2	Nrcam
7.77986e-09	1.94377	0.59	0.042	0.000209239	2	Slc7a11
1.00644e-08	1.64737	0.668	0.276	0.000270682	2	Prkd1
1.01622e-08	2.89493	0.817	0.225	0.000273312	2	Prex2
1.14143e-08	1.67089	0.701	0.354	0.000306988	2	Slc6a1
1.15754e-08	2.10446	0.859	0.584	0.000311322	2	Hdac8
1.16852e-08	2.10848	0.613	0.229	0.000314274	2	Arhgef4
1.42375e-08	0.899212	0.967	0.927	0.000382919	2	Mdga2
1.48431e-08	1.59412	0.949	0.768	0.000399204	2	Tnik
1.59142e-08	1.96633	0.646	0.214	0.000428013	2	Eps8
1.80987e-08	1.02127	0.834	0.585	0.000486764	2	Gpm6b
1.8981e-08	1.07416	0.781	0.665	0.000510493	2	Zeb1
2.08076e-08	2.5499	0.683	0.126	0.000559619	2	Plce1
2.23417e-08	1.51522	0.916	0.78	0.000600879	2	Son
2.32508e-08	2.13156	0.762	0.413	0.000625331	2	Wdr17
2.43026e-08	1.99942	0.421	0.032	0.000653617	2	B230323A14Rik
2.63393e-08	2.62534	0.52	0.015	0.000708395	2	Itih3
2.75863e-08	1.90421	0.778	0.368	0.000741934	2	Sash1
2.88819e-08	1.93416	0.527	0.064	0.000776778	2	Acss1
2.95524e-08	1.2238	0.479	0.125	0.000794812	2	Megf10
3.39261e-08	1.96825	0.667	0.229	0.000912443	2	Mcc
3.7637e-08	1.22857	0.758	0.326	0.00101225	2	Sox5
4.48915e-08	1.73801	0.437	0.024	0.00120736	2	Cyp2j9
4.69088e-08	1.80896	0.604	0.211	0.00126161	2	Serpine2
4.81966e-08	1.57242	0.806	0.604	0.00129625	2	Abr
5.01784e-08	0.908324	0.789	0.767	0.00134955	2	Chd9
5.09172e-08	1.49758	0.827	0.355	0.00136942	2	Nfib
5.30925e-08	1.24947	0.977	0.61	0.00142792	2	Qk
6.15597e-08	1.47861	0.744	0.247	0.00165565	2	Dock1
6.33583e-08	1.63942	0.494	0.136	0.00170402	2	Slc27a1
6.57641e-08	1.63046	0.643	0.138	0.00176872	2	Hepacam
1.1336e-07	1.66754	0.567	0.32	0.00304883	2	Lgi1
1.2332e-07	1.77911	0.535	0.122	0.00331669	2	Asrgl1
1.38991e-07	2.36432	0.753	0.304	0.00373816	2	Phka1
1.56908e-07	1.29962	0.529	0.28	0.00422004	2	Tead1
1.57882e-07	2.49513	0.631	0.069	0.00424624	2	Mt1
1.60403e-07	1.57839	0.848	0.658	0.00431403	2	Fmn2
1.92339e-07	1.53896	0.795	0.675	0.00517295	2	Sorbs1
2.10127e-07	1.82829	0.486	0.036	0.00565138	2	Gli2
2.13659e-07	1.58435	0.789	0.59	0.00574636	2	Trim9
2.36357e-07	1.74176	0.692	0.231	0.00635681	2	Pard3b
2.90177e-07	1.59437	0.78	0.551	0.0078043	2	Arhgap5
2.91866e-07	1.818	0.842	0.735	0.00784973	2	Fry
2.99781e-07	1.61276	0.663	0.351	0.00806261	2	Mical2
3.07528e-07	1.29725	0.667	0.493	0.00827096	2	Carmil1
3.8113e-07	1.62417	0.358	0.013	0.0102505	2	Gm48606
3.95625e-07	0.843055	0.879	0.645	0.0106403	2	Pcdh7
4.65517e-07	1.27504	0.785	0.369	0.0125201	2	Cdh20
5.78856e-07	1.59457	0.478	0.069	0.0155683	2	Gramd3
6.65754e-07	1.49072	0.453	0.142	0.0179055	2	Myo10
6.65841e-07	2.18886	0.565	0.046	0.0179078	2	Rfx4
6.756e-07	0.731562	0.989	0.915	0.0181703	2	Cadm2
8.22169e-07	1.56718	0.546	0.14	0.0221122	2	Itpr2
1.00686e-06	2.1091	0.539	0.039	0.0270796	2	Gm973
1.05026e-06	1.51282	0.531	0.316	0.0282467	2	Hacd2
1.11174e-06	1.42486	0.645	0.406	0.0299004	2	Lpp
1.17493e-06	2.10897	0.643	0.088	0.0315998	2	Htra1
1.2944e-06	1.55846	0.385	0.029	0.034813	2	Acot11
1.50619e-06	2.09541	0.577	0.089	0.040509	2	Gm20713
1.5893e-06	1.42921	0.342	0.04	0.0427442	2	Gm9925
1.60082e-06	2.0518	0.712	0.238	0.0430541	2	Appl2
1.68809e-06	1.67885	0.412	0.039	0.0454011	2	Aldoc
1.86904e-06	1.53158	0.626	0.38	0.0502679	2	Znrf3
2.1234e-06	1.17688	0.827	0.709	0.0571088	2	Stox2
2.18024e-06	1.59227	0.478	0.115	0.0586376	2	Rgma
2.34068e-06	1.35861	0.821	0.651	0.0629526	2	Nebl
2.76217e-06	0.887399	0.754	0.732	0.0742886	2	Phf21a
3.7539e-06	1.83324	0.628	0.289	0.100961	2	Grk3
3.78047e-06	1.32216	0.307	0.011	0.101676	2	Sdc4
3.97011e-06	1.54068	0.51	0.184	0.106776	2	St3gal4
4.66036e-06	1.83662	0.51	0.098	0.12534	2	Pnpla7
4.70918e-06	1.47573	0.368	0.044	0.126653	2	Plcd4
4.92418e-06	1.5763	0.427	0.044	0.132436	2	Hif3a
5.14399e-06	1.71407	0.59	0.296	0.138348	2	Bcl2
5.40887e-06	1.37041	0.944	0.775	0.145472	2	Pbx1
6.19484e-06	1.33464	0.325	0.03	0.16661	2	Adhfe1
6.79327e-06	1.7472	0.494	0.116	0.182705	2	Prdx6
7.18388e-06	1.32641	0.403	0.086	0.19321	2	Ccnd3
7.25573e-06	0.608487	0.917	0.906	0.195143	2	Ncam1
7.68382e-06	1.20514	0.892	0.726	0.206656	2	Dock4
7.75183e-06	1.29803	0.309	0.019	0.208485	2	Aldh1l1
7.97052e-06	1.15655	0.685	0.412	0.214367	2	Tox
9.73983e-06	1.29081	0.341	0.06	0.261953	2	Wwtr1
1.09015e-05	1.42001	0.732	0.577	0.293197	2	Spire1
1.29852e-05	1.56374	0.432	0.057	0.349237	2	Fgd6
1.35934e-05	2.22813	0.505	0.134	0.365593	2	Gm12239
1.56938e-05	1.47845	0.623	0.399	0.422084	2	Zhx3
1.59353e-05	1.06215	0.237	0.023	0.428579	2	Tnfaip8
1.59404e-05	0.963309	0.312	0.067	0.428718	2	Selenop
1.62081e-05	1.65218	0.628	0.362	0.435917	2	Tmem164
1.72847e-05	0.824497	0.851	0.57	0.464873	2	Erbb4
1.8337e-05	1.27716	0.317	0.044	0.493173	2	Mro
1.84605e-05	1.59161	0.463	0.108	0.496495	2	Rapgef3
1.88761e-05	1.45051	0.476	0.205	0.507673	2	Cyp7b1
1.99675e-05	1.34281	0.351	0.075	0.537026	2	Sh3pxd2b
2.13717e-05	1.33012	0.311	0.076	0.574791	2	Palld
2.21569e-05	1.48001	0.485	0.12	0.595911	2	Ccdc141
2.67912e-05	1.63711	0.347	0.043	0.72055	2	Gm26512
2.67912e-05	1.07781	0.236	0.052	0.72055	2	Sugct
2.70513e-05	0.808577	0.83	0.816	0.727544	2	4930402H24Rik
2.80355e-05	1.87786	0.397	0.01	0.754014	2	Agt
2.80355e-05	1.71699	0.442	0.021	0.754014	2	Gjb6
2.80355e-05	1.39324	0.326	0.011	0.754014	2	Eva1a
2.85887e-05	0.582546	0.236	0.025	0.768894	2	Atp13a5
2.90752e-05	1.98343	0.559	0.13	0.781977	2	Gpam
3.2232e-05	0.660599	0.914	0.92	0.866879	2	Gphn
3.36574e-05	1.34497	0.418	0.094	0.905215	2	Folh1
3.46318e-05	1.9799	0.511	0.097	0.931423	2	Clu
3.73639e-05	1.83775	0.395	0.025	1	2	Slco1c1
5.49934e-05	0.828561	0.901	0.631	1	2	Dgkb
5.52034e-05	0.940736	0.872	0.792	1	2	Cadm1
5.59018e-05	1.16049	0.267	0.024	1	2	Cyp2d22
5.59521e-05	1.99829	0.699	0.34	1	2	Glud1
5.65973e-05	1.62024	0.401	0.089	1	2	9430041J12Rik
6.50476e-05	1.41959	0.328	0.011	1	2	S1pr1
6.50476e-05	1.19014	0.308	0.051	1	2	E130114P18Rik
6.50476e-05	1.17654	0.238	0.008	1	2	C030005K06Rik
6.50476e-05	1.04895	0.211	0.011	1	2	Paqr6
6.50476e-05	0.957795	0.223	0.022	1	2	Slc38a3
6.56068e-05	1.38544	0.339	0.037	1	2	Acss3
6.60026e-05	1.01027	0.852	0.72	1	2	Ppp2r2b
6.86169e-05	1.06711	0.601	0.182	1	2	Daam2
6.87565e-05	0.811541	0.236	0.137	1	2	Sema4a
7.16078e-05	1.39719	0.506	0.302	1	2	Acsl6
7.33932e-05	1.43605	0.491	0.16	1	2	Cpq
8.05605e-05	1.01157	0.275	0.061	1	2	Plxnb1
8.21637e-05	1.81703	0.591	0.287	1	2	Vcl
8.33136e-05	1.54166	0.268	0.016	1	2	Hes5
9.13402e-05	1.63147	0.373	0.02	1	2	Ednrb
9.22699e-05	1.06667	0.699	0.506	1	2	Tmtc2
9.59477e-05	1.50792	0.739	0.267	1	2	Tcf7l2
0.000101375	0.790563	0.242	0.147	1	2	Cntfr
0.000104406	0.736811	0.479	0.476	1	2	Kansl1l
0.000104697	1.08346	0.611	0.514	1	2	Srgap1
0.00010521	1.06176	0.548	0.464	1	2	Fam214a
0.000107854	1.3078	0.63	0.32	1	2	Utrn
0.000112897	1.34244	0.596	0.443	1	2	Mboat2
0.000113545	0.954309	0.898	0.766	1	2	Syne1
0.000114713	1.77637	0.45	0.064	1	2	Irak2
0.000115162	1.42877	0.334	0.015	1	2	Tril
0.000115162	1.12473	0.24	0.027	1	2	Id2
0.000116784	1.48274	0.602	0.326	1	2	Ghr
0.000118696	1.71268	0.789	0.527	1	2	Kcnn2
0.000118724	1.7833	0.49	0.108	1	2	Sat1
0.000118745	1.43745	0.367	0.04	1	2	Tcf7l1
0.000127599	0.612482	0.858	0.756	1	2	Kcnd2
0.000130412	1.42466	0.422	0.135	1	2	Gna13
0.00013244	1.25711	0.318	0.053	1	2	Prodh
0.000137454	0.938608	0.883	0.8	1	2	Mir100hg
0.00014926	0.692862	0.977	0.857	1	2	Adgrb3
0.000149526	1.69693	0.436	0.07	1	2	Grin2c
0.000150459	1.7078	0.669	0.29	1	2	Nckap5
0.000158612	0.944714	0.542	0.18	1	2	Cdh19
0.000162255	2.05278	0.444	0.015	1	2	Aqp4
0.000162978	0.909363	0.888	0.634	1	2	Tcf4
0.000168733	1.45005	0.369	0.036	1	2	Gm40578
0.000170915	1.07619	0.504	0.434	1	2	Megf9
0.000174961	1.55812	0.5	0.209	1	2	Pygb
0.000175814	0.911731	0.215	0.042	1	2	Boc
0.000190822	1.38269	0.325	0.024	1	2	Cldn10
0.000194093	1.10894	0.25	0.01	1	2	Mlc1
0.000201341	1.70343	0.46	0.118	1	2	Frmpd1
0.00020405	0.960117	0.897	0.824	1	2	B3galt1
0.000207264	1.31675	0.529	0.403	1	2	Fam184a
0.000218687	1.00967	0.382	0.239	1	2	Mir9-3hg
0.000219839	0.892823	0.477	0.467	1	2	Ocrl
0.000226211	1.16865	0.651	0.387	1	2	Adcy2
0.000228247	1.37652	0.357	0.097	1	2	Tmem47
0.000247877	1.98054	0.64	0.105	1	2	Glis3
0.000251292	1.10829	0.327	0.092	1	2	Smox
0.000253976	1.37138	0.26	0.013	1	2	A330076C08Rik
0.000253976	1.17258	0.168	0.006	1	2	Trp63
0.000253976	1.09922	0.241	0.007	1	2	Lfng
0.000253976	0.875506	0.227	0.047	1	2	Yap1
0.000253976	0.708791	0.146	0.019	1	2	Bbox1
0.000271202	1.18723	0.342	0.078	1	2	Cecr2
0.000274509	1.48857	0.416	0.062	1	2	Prdm16
0.000276036	1.34556	0.475	0.315	1	2	Wwc1
0.000281814	1.15704	0.43	0.193	1	2	Ppp2r5a
0.000285534	1.63322	0.595	0.263	1	2	Spon1
0.000296662	0.579852	0.94	0.832	1	2	Adgrl3
0.000299565	1.13761	0.372	0.138	1	2	Aff1
0.000299936	1.58226	0.526	0.236	1	2	Map2k6
0.000311228	0.935833	0.671	0.481	1	2	Tmcc3
0.00032129	1.79522	0.522	0.184	1	2	Gpld1
0.000321821	1.34247	0.323	0.03	1	2	Slc7a2
0.000355114	0.446911	0.965	0.961	1	2	Ank2
0.000361408	1.0925	0.617	0.568	1	2	Itsn1
0.000398596	1.5096	0.684	0.457	1	2	Ckb
0.000399917	1.24262	0.396	0.118	1	2	Trp53bp2
0.0004026	2.01715	0.579	0.105	1	2	Mmd2
0.000408781	0.849841	0.191	0.044	1	2	Plscr4
0.000451974	1.46003	0.519	0.278	1	2	Phyhipl
0.000466019	0.912007	0.397	0.193	1	2	9530026P05Rik
0.00047116	0.891776	0.219	0.06	1	2	Adgrg1
0.000493139	0.836409	0.665	0.644	1	2	Cdh2
0.000494325	0.861556	0.188	0.012	1	2	Gm26703
0.000494325	0.354964	0.114	0.056	1	2	Parp4
0.000498286	1.31834	0.313	0.026	1	2	Gm11266
0.000505298	0.730259	1	1	1	2	Malat1
0.000518609	1.14858	0.296	0.081	1	2	Abcd2
0.000546791	1.39746	0.77	0.485	1	2	Myo6
0.000558657	1.17342	0.244	0.008	1	2	Heph
0.000558657	0.789029	0.213	0.085	1	2	Ramp1
0.00056603	1.52907	0.396	0.085	1	2	Itga6
0.000583468	1.34759	0.351	0.055	1	2	Cyp2j6
0.000614368	1.67486	0.495	0.229	1	2	Usp53
0.000668262	1.36256	0.58	0.27	1	2	Zfp521
0.000701912	1.03957	0.287	0.056	1	2	Kcnj10
0.000705922	1.67519	0.424	0.095	1	2	Itpkb
0.000708343	1.02289	0.234	0.051	1	2	Amot
0.00073524	1.35824	0.438	0.137	1	2	Lifr
0.000736742	1.54137	0.36	0.023	1	2	Dbx2
0.000761923	1.38752	0.616	0.362	1	2	Eps15
0.000790468	1.13189	0.505	0.391	1	2	Wasf3
0.00080426	1.61428	0.667	0.426	1	2	Ahcyl1
0.000812004	0.362989	0.818	0.784	1	2	Gria2
0.000812362	0.961915	0.251	0.03	1	2	Epas1
0.000824822	1.16803	0.41	0.191	1	2	Fam228b
0.000828534	0.553946	0.713	0.746	1	2	Ddx5
0.000828768	1.12436	0.333	0.102	1	2	Ston2
0.000828992	1.36202	0.449	0.188	1	2	Mtss2
0.00088151	1.03887	0.787	0.632	1	2	Cdh10
0.000892171	0.828475	0.322	0.097	1	2	Zcchc24
0.000906006	1.49528	0.456	0.174	1	2	Psd2
0.000936575	1.18861	0.321	0.046	1	2	Rftn2
0.000936575	1.18356	0.23	0.034	1	2	Gm9750
0.000936575	1.14352	0.252	0.011	1	2	Lgi4
0.000936575	1.12308	0.255	0.021	1	2	Slc25a18
0.000953363	1.26035	0.234	0.008	1	2	2900052N01Rik
0.000953363	1.16874	0.25	0.007	1	2	Cyp4f15
0.000953363	0.967449	0.227	0.021	1	2	Notch1
0.000953363	0.642384	0.196	0.088	1	2	Pou3f3
0.000977205	1.24277	0.519	0.348	1	2	Gm35188
0.000989641	1.17384	0.325	0.141	1	2	Nim1k
0.00101261	1.89646	0.366	0.044	1	2	Pdgfd
0.0010229	0.930819	0.605	0.371	1	2	Xylt1
0.00105221	1.14163	0.453	0.307	1	2	Ppargc1a
0.00108667	1.27072	0.361	0.099	1	2	Tmc7
0.00114771	0.837479	0.285	0.129	1	2	Shroom2
0.00132384	1.44622	0.501	0.144	1	2	Abca1
0.00136119	0.270588	0.184	0.273	1	2	Nudt3
0.00142018	0.81968	0.194	0.05	1	2	Pou3f2
0.0014366	1.04381	0.459	0.363	1	2	Chpt1
0.00154103	0.530638	0.262	0.23	1	2	Hlf
0.00167213	1.30219	0.416	0.159	1	2	Foxo1
0.00169482	0.984851	0.257	0.048	1	2	Ttc23
0.00170785	0.917991	0.345	0.254	1	2	Dlg5
0.00175519	0.784599	0.302	0.193	1	2	Gabrg1
0.00177428	0.483875	0.602	0.708	1	2	Crebbp
0.00182347	1.21103	0.247	0.012	1	2	Mfge8
0.00182347	1.10641	0.201	0.007	1	2	Pdzph1
0.00182347	0.712816	0.152	0.016	1	2	Sall3
0.00182347	0.553435	0.107	0.013	1	2	Gm7967
0.00182347	0.530264	0.114	0.027	1	2	Smpd2
0.00183393	0.744918	0.778	0.699	1	2	Klf12
0.00184148	1.15594	0.255	0.02	1	2	Celrr
0.00184148	0.814806	0.171	0.01	1	2	Arhgef19
0.00184148	0.479638	0.194	0.126	1	2	Prdx1
0.00190994	0.840099	0.732	0.744	1	2	Kmt2c
0.00199377	1.11834	0.404	0.158	1	2	Meis1
0.00207892	0.305108	0.662	0.74	1	2	Limch1
0.00236694	0.706725	0.904	0.757	1	2	Dmd
0.00237188	0.817855	0.314	0.096	1	2	Agmo
0.00240832	0.847626	0.654	0.456	1	2	Ptprt
0.00256942	1.0073	0.489	0.239	1	2	Lrmda
0.00261025	1.33261	0.71	0.56	1	2	Fut9
0.00262552	1.21561	0.399	0.16	1	2	Dpf3
0.00265803	0.967723	0.203	0.008	1	2	Btbd17
0.00268335	0.904753	0.246	0.075	1	2	Jam2
0.00280681	0.269243	0.173	0.217	1	2	Tet1
0.00282654	1.40358	0.344	0.033	1	2	Prrx1
0.00284259	0.641013	0.707	0.755	1	2	Spag9
0.00292104	1.3008	0.306	0.082	1	2	Lix1
0.00299565	1.42933	0.48	0.132	1	2	Il18
0.00302209	0.54256	0.208	0.095	1	2	Elf1
0.00337867	1.16643	0.291	0.04	1	2	2310022B05Rik
0.00346245	1.05252	0.231	0.01	1	2	Ttll8
0.00346245	0.982736	0.191	0.008	1	2	Cd38
0.00346245	0.89876	0.177	0.007	1	2	Ppp1r3c
0.00346245	0.882832	0.18	0.007	1	2	Ccdc190
0.00346245	0.862992	0.212	0.053	1	2	Zfp36l2
0.00346245	0.754472	0.153	0.008	1	2	Aass
0.00346245	0.581573	0.118	0.011	1	2	Pygm
0.00346245	0.562933	0.125	0.04	1	2	Gm11714
0.00346245	0.319479	0.111	0.042	1	2	Tmem229a
0.00358323	0.81963	0.186	0.02	1	2	Ppara
0.00358323	0.801474	0.242	0.1	1	2	Slc6a9
0.00358323	0.769201	0.151	0.01	1	2	Dio2
0.00358323	0.416533	0.134	0.054	1	2	Slc2a1
0.00373157	0.776646	0.16	0.016	1	2	Pipox
0.00373157	0.735147	0.137	0.017	1	2	C4b
0.00392595	0.695348	0.178	0.048	1	2	Lrp4
0.00395969	1.35096	0.564	0.267	1	2	Cd81
0.0039722	1.13809	0.247	0.064	1	2	Shroom3
0.0040265	0.717709	0.578	0.564	1	2	Ablim1
0.00411381	0.594281	0.315	0.207	1	2	Bmp2k
0.00420387	1.23474	0.284	0.019	1	2	Fam107a
0.0042107	1.40888	0.33	0.015	1	2	Cbs
0.00422216	0.834783	0.696	0.685	1	2	Hnrnpa2b1
0.00436415	0.952957	0.722	0.384	1	2	Zfpm2
0.00456042	0.605697	0.121	0.008	1	2	Cth
0.00477548	0.655343	0.542	0.547	1	2	Zfp608
0.00487962	0.972405	0.232	0.085	1	2	A830019P07Rik
0.00488084	1.81515	0.459	0.039	1	2	Sparc
0.0049508	1.03228	0.337	0.214	1	2	Scg3
0.00512199	0.512644	0.764	0.566	1	2	Mgat4c
0.00516588	1.38389	0.438	0.209	1	2	Clybl
0.0052776	1.10496	0.402	0.188	1	2	Arhgap42
0.00536932	0.941148	0.237	0.088	1	2	Lonrf3
0.0054682	0.801137	0.174	0.025	1	2	Als2cl
0.00550264	0.85628	0.244	0.11	1	2	Trmt9b
0.00554216	1.18285	0.247	0.016	1	2	Mt2
0.00576697	0.262602	0.285	0.375	1	2	Kat6a
0.00593572	1.19981	0.421	0.207	1	2	Gpd2
0.00601177	0.741336	0.733	0.508	1	2	Grm3
0.00602331	1.03864	0.702	0.47	1	2	Pde7b
0.0060939	1.39036	0.249	0.011	1	2	Slc25a21
0.00617599	1.2262	0.382	0.2	1	2	Ddah1
0.00618401	0.706312	0.57	0.257	1	2	Plekhg1
0.00620498	0.985052	0.236	0.031	1	2	Smo
0.00631901	0.529945	0.278	0.283	1	2	Kiz
0.00642064	0.920053	0.363	0.178	1	2	Ptpn13
0.00645645	1.05398	0.593	0.492	1	2	C130071C03Rik
0.00647209	0.746427	0.341	0.196	1	2	Gulp1
0.00648397	1.19217	0.344	0.118	1	2	Soat1
0.00650725	0.978601	0.437	0.393	1	2	Rasa2
0.00653557	0.803636	0.161	0.008	1	2	Fzd2
0.00653557	0.798223	0.172	0.023	1	2	Map3k19
0.00653557	0.551975	0.108	0.023	1	2	Gm38562
0.00653557	0.525742	0.109	0.007	1	2	Tlr3
0.00653557	0.474268	0.107	0.022	1	2	C030037D09Rik
0.00653557	0.455686	0.119	0.061	1	2	Pdk2
0.00654373	0.843556	0.579	0.559	1	2	Xpr1
0.00670353	0.59556	0.159	0.053	1	2	Rgs12
0.00678014	0.559208	0.491	0.495	1	2	Arnt2
0.00678303	1.23957	0.503	0.304	1	2	Prnp
0.00689937	0.945572	0.262	0.11	1	2	B930095G15Rik
0.00690446	0.941051	0.202	0.014	1	2	Sox9
0.00690446	0.835842	0.17	0.015	1	2	Fxyd1
0.00690446	0.598948	0.139	0.053	1	2	Gdpd2
0.00690446	0.430716	0.107	0.046	1	2	Eci1
0.0069358	1.10831	0.482	0.206	1	2	Igsf11
0.00701573	1.14728	0.279	0.075	1	2	Gm33680
0.00718436	0.61241	0.127	0.059	1	2	Gadd45g
0.00718436	0.524237	0.123	0.042	1	2	Ak4
0.0074395	0.725198	0.524	0.544	1	2	Zswim6
0.00746888	0.748061	0.471	0.414	1	2	Adcy8
0.00747441	0.844783	0.144	0.031	1	2	A330093E20Rik
0.00747441	0.78711	0.181	0.027	1	2	Scrg1
0.00772603	0.460617	0.826	0.661	1	2	Kirrel3
0.00777492	0.890627	0.193	0.026	1	2	Nkain4
0.00781152	0.814751	0.188	0.044	1	2	Sall2
0.00795597	0.686696	0.578	0.324	1	2	Scd2
0.00857927	0.626901	0.745	0.735	1	2	Cntn1
0.00864701	0.348795	0.34	0.39	1	2	Crim1
0.00904043	0.746488	0.707	0.657	1	2	Gria1
0.00954816	0.644951	0.683	0.66	1	2	Nr3c2
0.00977578	0.794666	0.55	0.567	1	2	Nt5c2
0.00998813	0.257446	0.27	0.401	1	2	Luzp1
1.25287e-09	0.978665	0.981	0.604	3.36958e-05	3	Agbl4
1.46185e-08	1.34548	0.989	0.677	0.000393164	3	Nrxn3
2.63407e-08	0.950717	0.65	0.276	0.000708432	3	Alk
3.8077e-08	1.12515	0.956	0.571	0.00102408	3	Grip1
6.30667e-08	1.57736	0.717	0.157	0.00169618	3	6330411D24Rik
1.56558e-07	0.781118	0.969	0.682	0.00421062	3	Camta1
1.60268e-07	0.912213	0.99	0.675	0.00431041	3	Gria4
2.89805e-07	1.0027	1	0.702	0.00779432	3	Meg3
6.97693e-07	0.604441	0.854	0.512	0.0187645	3	Gnas
1.06776e-06	0.875251	0.884	0.472	0.0287173	3	Rab3c
1.09213e-06	0.811987	0.639	0.253	0.0293729	3	Kctd8
1.10146e-06	1.38031	0.915	0.501	0.0296237	3	Cdh18
1.39781e-06	0.312964	0.606	0.375	0.0375941	3	Spock2
2.40713e-06	0.837605	0.648	0.216	0.0647398	3	Ankrd55
3.30626e-06	1.13092	0.821	0.349	0.0889217	3	Elavl2
3.83559e-06	0.808991	0.947	0.592	0.103158	3	5330434G04Rik
5.7775e-06	0.330096	0.79	0.545	0.155386	3	Vwa8
6.26971e-06	0.319838	0.644	0.403	0.168624	3	Lmbr1
6.40898e-06	0.34958	0.521	0.273	0.172369	3	Vat1l
6.54738e-06	0.895266	0.991	0.573	0.176092	3	Dscam
9.25024e-06	0.761941	0.569	0.237	0.248785	3	9630014M24Rik
1.22312e-05	0.588887	0.394	0.135	0.328959	3	Col11a1
1.23721e-05	0.607455	0.694	0.352	0.332747	3	Grin3a
1.36121e-05	0.841429	0.605	0.166	0.366097	3	Gad1
1.40955e-05	0.373983	0.48	0.263	0.379098	3	Lekr1
1.42192e-05	1.06748	0.478	0.156	0.382425	3	Kcnmb2
1.45437e-05	0.557066	0.364	0.07	0.391152	3	Gm14204
2.01801e-05	0.690362	0.911	0.563	0.542745	3	Peg3
2.14774e-05	0.695799	0.993	0.746	0.577636	3	Ccser1
2.16803e-05	0.672227	0.457	0.213	0.583091	3	Vwc2l
2.43901e-05	0.824784	0.804	0.464	0.655972	3	Esrrg
2.60854e-05	0.887844	0.992	0.654	0.701568	3	Cadps
2.66176e-05	0.748486	0.987	0.616	0.71588	3	Rian
2.9112e-05	0.586008	0.77	0.447	0.782968	3	Pkia
2.92672e-05	0.771189	0.747	0.373	0.78714	3	Bend6
3.05696e-05	0.345015	0.468	0.256	0.82217	3	Sms
3.98998e-05	0.898322	0.689	0.269	1	3	Gm13629
4.44059e-05	1.0899	0.996	0.639	1	3	Cntnap2
4.52707e-05	0.536316	0.676	0.366	1	3	Kif5a
4.67092e-05	0.454982	0.587	0.317	1	3	Clstn3
5.68526e-05	0.382034	0.566	0.302	1	3	3110021N24Rik
5.96958e-05	0.348853	0.453	0.227	1	3	Mroh1
5.99626e-05	0.489076	0.729	0.427	1	3	Amy1
6.54512e-05	0.87174	0.916	0.525	1	3	Scn1a
6.66182e-05	0.937912	0.995	0.659	1	3	Snhg14
7.04667e-05	0.993718	1	0.7	1	3	Snhg11
7.12238e-05	0.434511	0.896	0.543	1	3	Slc35f1
7.231e-05	1.22065	0.807	0.217	1	3	Gad2
7.77954e-05	0.660727	0.822	0.459	1	3	B830012L14Rik
8.23791e-05	0.512818	0.902	0.598	1	3	Epb41l3
8.69109e-05	0.521387	0.985	0.657	1	3	Dpp6
9.7042e-05	0.991574	0.843	0.47	1	3	Cntnap5a
9.92937e-05	0.67489	0.457	0.148	1	3	Coro6
0.000100704	0.601714	0.896	0.567	1	3	Dync1i1
0.000106155	0.335904	0.347	0.192	1	3	4930447C04Rik
0.000112389	0.500947	0.257	0.069	1	3	Lgr5
0.000120366	0.642827	0.633	0.307	1	3	Lin28b
0.000121132	0.820008	0.756	0.38	1	3	Cntn6
0.000126823	0.41321	0.257	0.064	1	3	Col19a1
0.000133511	0.722136	0.652	0.269	1	3	Epha10
0.000139887	0.450821	0.622	0.355	1	3	Dzank1
0.000141358	0.847984	0.95	0.586	1	3	Lrrtm4
0.000147401	0.617653	0.474	0.211	1	3	4930555F03Rik
0.000149971	1.01373	0.92	0.54	1	3	Sgcz
0.000167595	0.636702	0.806	0.452	1	3	Nova1
0.000169101	0.605224	0.714	0.375	1	3	Me3
0.000177434	0.875034	0.752	0.338	1	3	Elavl4
0.00018785	0.36987	0.573	0.338	1	3	Nexmif
0.000189413	0.972371	0.739	0.291	1	3	Cacna2d2
0.000190261	0.542879	0.584	0.273	1	3	Gabra3
0.000192901	0.382243	0.905	0.645	1	3	Srgap3
0.000197405	0.530214	0.567	0.251	1	3	Podxl2
0.00021473	0.701833	0.838	0.456	1	3	Mirg
0.000220362	0.3747	0.864	0.568	1	3	Ccdc85a
0.000240768	0.398706	0.99	0.784	1	3	Frmd4a
0.000243663	0.437023	0.905	0.65	1	3	A330023F24Rik
0.000249447	0.736978	0.924	0.642	1	3	Pcdh7
0.000251894	0.3622	0.552	0.319	1	3	Mblac2
0.000272621	0.431512	0.342	0.146	1	3	Gm45321
0.00027408	0.893773	0.894	0.512	1	3	A230006K03Rik
0.000295974	0.718029	0.821	0.498	1	3	Gabrb2
0.000308458	0.976266	0.856	0.36	1	3	Nhs
0.000324052	0.628337	0.714	0.343	1	3	Fhod3
0.000333537	0.436929	0.823	0.534	1	3	Adam23
0.000340851	0.749523	0.792	0.389	1	3	Garnl3
0.000358935	0.452982	0.782	0.476	1	3	Slc8a3
0.000368502	0.730518	0.949	0.547	1	3	Usp29
0.000404042	0.7927	0.688	0.349	1	3	C130073E24Rik
0.000410771	0.590617	0.499	0.171	1	3	Pdcd7
0.000460317	1.0167	0.704	0.273	1	3	Cntnap4
0.000471942	0.266813	0.648	0.428	1	3	Ogdh
0.000497902	0.897896	0.841	0.439	1	3	Etl4
0.000508955	0.404417	0.454	0.195	1	3	Olfm2
0.000512596	0.732236	0.9	0.539	1	3	Osbpl6
0.00052426	0.418399	0.927	0.654	1	3	Grid1
0.000546631	0.430755	0.579	0.318	1	3	Kifc2
0.000569724	0.5101	0.91	0.596	1	3	Dok6
0.000581951	0.297972	0.761	0.5	1	3	Nrg2
0.000599563	0.465784	0.526	0.269	1	3	Rab27b
0.000619787	0.466334	0.48	0.221	1	3	St8sia1
0.000670385	0.291969	0.454	0.218	1	3	Mpp7
0.000673833	0.376213	0.82	0.563	1	3	Sptan1
0.00068917	0.408441	0.634	0.359	1	3	Tshz2
0.000727546	0.515144	0.615	0.301	1	3	Scn9a
0.000797707	0.684246	0.908	0.551	1	3	Rasgrf1
0.000801128	0.340798	0.398	0.182	1	3	Gprin3
0.000818824	0.336373	0.953	0.686	1	3	Ntm
0.000828513	0.549882	0.689	0.346	1	3	Traf3
0.000841389	0.250164	0.42	0.234	1	3	Gm13052
0.000857463	0.380017	0.515	0.313	1	3	Spats2l
0.000883985	0.345545	0.467	0.24	1	3	Pnkd
0.000888127	0.267157	0.315	0.141	1	3	Caprin2
0.000919255	0.408211	0.49	0.238	1	3	Ephb2
0.000935773	0.481013	0.788	0.494	1	3	Mast2
0.000937997	0.36847	0.842	0.525	1	3	Kcnn2
0.000941059	0.499221	0.846	0.559	1	3	Ralgapa2
0.00094752	0.956601	0.852	0.505	1	3	Pcdh15
0.000957174	0.53703	0.418	0.151	1	3	Flt3
0.000975063	0.267857	0.572	0.358	1	3	Pcgf5
0.000991152	0.681661	0.593	0.253	1	3	Rnf152
0.00105505	0.56467	0.65	0.332	1	3	Arhgap18
0.00105505	0.417939	0.64	0.379	1	3	Slc9a7
0.00109725	0.371588	0.541	0.305	1	3	Sod2
0.00110372	0.333619	0.484	0.249	1	3	Map4k2
0.00110567	0.71061	0.523	0.207	1	3	Gm15398
0.00110763	0.666423	0.619	0.271	1	3	Ankrd24
0.00112521	0.552316	0.356	0.07	1	3	Slc32a1
0.00113252	0.261291	0.693	0.469	1	3	Nsd2
0.00114918	0.385578	0.448	0.221	1	3	Mast1
0.00115154	0.27069	0.619	0.384	1	3	Ptpn5
0.0011781	0.374305	0.788	0.393	1	3	Kcnc2
0.00118642	0.281566	0.483	0.283	1	3	Mdh1
0.00126316	0.317378	0.602	0.376	1	3	Basp1
0.00133248	0.335106	0.584	0.356	1	3	Srrm4
0.0013599	0.655766	0.844	0.497	1	3	Syn3
0.00137509	0.589251	0.742	0.417	1	3	Klhl32
0.00138833	0.903424	0.744	0.302	1	3	Kcnip1
0.00141711	0.391146	0.434	0.19	1	3	Resp18
0.00144623	0.443429	0.634	0.371	1	3	Myh10
0.00145566	0.496167	0.648	0.37	1	3	Gabrg2
0.00146865	0.688737	0.53	0.243	1	3	Trpc5
0.00152992	0.396863	0.592	0.327	1	3	Cdc14b
0.0015505	0.569603	0.977	0.849	1	3	Grid2
0.00158264	0.812991	0.734	0.372	1	3	Pdzrn4
0.00158574	0.684196	0.981	0.84	1	3	Grik2
0.00159377	0.25936	0.518	0.32	1	3	Ywhag
0.00162516	0.259077	0.542	0.316	1	3	Cux2
0.00167679	0.277267	0.639	0.414	1	3	Ddx24
0.00175909	0.808407	0.598	0.174	1	3	Ubap1l
0.00180594	0.403738	0.441	0.219	1	3	Lrrc3b
0.00184379	0.673387	0.883	0.566	1	3	Stau2
0.00184803	0.306786	0.703	0.47	1	3	Uggt2
0.00189274	0.654685	0.659	0.376	1	3	Olfm3
0.00189441	0.82985	0.698	0.336	1	3	Slc35f4
0.00201499	0.598477	0.823	0.537	1	3	Tenm1
0.00203046	0.541567	0.832	0.531	1	3	Sclt1
0.00204868	0.388313	0.934	0.619	1	3	Gpr158
0.00205381	0.37519	0.356	0.149	1	3	Cplx1
0.00214207	0.676783	0.916	0.541	1	3	Xkr6
0.00219662	0.252852	0.848	0.635	1	3	Kmt2a
0.00224649	0.447784	0.349	0.144	1	3	Sfmbt2
0.00233308	0.678083	0.97	0.618	1	3	Cdr1os
0.00234271	0.72503	0.648	0.326	1	3	Kif26b
0.00237971	0.470255	0.984	0.726	1	3	Rims2
0.00238381	0.448884	0.577	0.298	1	3	Gprasp2
0.00246489	0.271995	0.527	0.328	1	3	Slc6a17
0.00247472	0.972091	0.969	0.592	1	3	Lingo2
0.00248179	0.48552	0.795	0.498	1	3	Kif5c
0.00249767	0.562588	0.993	0.719	1	3	Fgf12
0.00258534	0.288071	0.363	0.193	1	3	Rhbdl1
0.00265626	0.337544	0.933	0.732	1	3	Rtn3
0.00266359	1.12285	0.6	0.218	1	3	Chrm2
0.00269509	0.497239	0.633	0.344	1	3	Hs6st2
0.00274062	0.325791	0.3	0.126	1	3	Gm36388
0.00282511	0.344311	0.347	0.143	1	3	Grin2d
0.00282971	0.431532	0.973	0.651	1	3	Ptprn2
0.00283566	0.329905	0.81	0.55	1	3	Elavl3
0.00284807	0.471821	0.837	0.539	1	3	Scn8a
0.00286766	0.53989	0.665	0.316	1	3	Btbd11
0.00290782	0.478915	0.853	0.577	1	3	Lrrtm3
0.00306542	0.652169	0.689	0.352	1	3	Gm20642
0.00306925	0.381073	0.868	0.599	1	3	Csrnp3
0.00308305	0.680244	0.575	0.228	1	3	Vwa5b2
0.00308468	0.797553	0.837	0.561	1	3	Mgat4c
0.00323937	0.334247	0.531	0.311	1	3	Ggt7
0.0032631	1.37919	0.895	0.439	1	3	Galntl6
0.003293	0.336556	0.435	0.237	1	3	Shfl
0.00335838	0.854799	0.652	0.318	1	3	Htr2c
0.00336912	0.353475	0.575	0.345	1	3	P2ry14
0.0033704	0.734945	0.789	0.419	1	3	Nrg3os
0.00340522	0.776834	0.737	0.338	1	3	Ank1
0.00343506	0.45768	0.785	0.501	1	3	Jazf1
0.00344959	0.282309	0.53	0.306	1	3	Rp9
0.00348362	0.713618	0.774	0.44	1	3	Zfp385b
0.00351687	0.380123	0.718	0.453	1	3	Scn3a
0.00358193	0.484902	0.215	0.051	1	3	9330158H04Rik
0.00367161	0.309059	0.765	0.517	1	3	Kif1a
0.00368938	0.660058	0.932	0.497	1	3	Ryr2
0.00371326	0.297866	0.469	0.259	1	3	Cdyl2
0.00372993	0.66306	0.682	0.31	1	3	Gm32509
0.00384099	0.358272	0.42	0.196	1	3	E230016M11Rik
0.00391145	0.313906	0.637	0.406	1	3	Zwint
0.0040194	0.534899	0.796	0.46	1	3	Epb41l1
0.00406453	0.38172	0.663	0.401	1	3	Magi3
0.00407841	0.435451	0.369	0.161	1	3	Htr7
0.00408631	0.994946	0.913	0.667	1	3	Asic2
0.00415915	0.445332	0.927	0.69	1	3	Smyd3
0.00416186	1.12231	0.593	0.339	1	3	Adarb2
0.00431495	0.714594	0.775	0.441	1	3	Mtus2
0.00444019	0.472391	0.539	0.264	1	3	Ece2
0.00455461	0.474728	0.468	0.212	1	3	Slc6a15
0.00458699	0.543114	0.458	0.211	1	3	Gm45323
0.0046208	0.916104	0.995	0.656	1	3	Nrg3
0.00462216	0.586012	0.927	0.641	1	3	Cplane1
0.00476637	0.423546	0.367	0.153	1	3	Gm7854
0.00478938	0.525647	0.961	0.694	1	3	Pclo
0.00479061	0.251484	0.379	0.302	1	3	Col25a1
0.00490782	0.434129	0.722	0.454	1	3	Runx1t1
0.00497695	0.357956	0.919	0.684	1	3	Klf12
0.00498175	0.278554	0.305	0.144	1	3	Gm11508
0.0049845	0.570276	0.643	0.455	1	3	Sorcs3
0.00499554	0.284059	0.693	0.46	1	3	Dync1h1
0.00509535	0.499119	0.74	0.399	1	3	Rmst
0.00509789	0.502626	0.589	0.301	1	3	Cacng2
0.00529097	0.412595	0.392	0.19	1	3	Gm15155
0.00536764	0.389127	0.71	0.448	1	3	Clip1
0.00537455	0.536006	0.5	0.253	1	3	Slc44a5
0.00539771	0.90112	0.601	0.304	1	3	Nxph1
0.00549314	0.781067	0.975	0.704	1	3	Ube3a
0.00556023	0.309477	0.355	0.172	1	3	Rhbdl3
0.00560483	0.646426	0.588	0.247	1	3	Frmd3
0.00560716	0.765365	0.705	0.379	1	3	Nkain3
0.00568571	0.384713	0.695	0.432	1	3	Plekha6
0.00569795	0.80404	0.608	0.292	1	3	Cdh4
0.00576028	0.373843	0.707	0.443	1	3	Arhgap44
0.00585575	0.263587	0.634	0.403	1	3	Bckdhb
0.00589532	0.271828	0.756	0.527	1	3	Ttc19
0.00595678	0.275151	0.815	0.565	1	3	Gmds
0.00605451	0.297465	0.222	0.078	1	3	St8sia6
0.0060568	0.280731	0.464	0.263	1	3	Zfp612
0.00611201	0.469835	0.828	0.554	1	3	Brinp3
0.00618401	0.366757	0.464	0.234	1	3	Pitpnm3
0.00620049	0.42422	0.518	0.217	1	3	Htr4
0.00630224	0.270829	0.437	0.254	1	3	Kcnk10
0.00644588	0.639946	0.998	0.645	1	3	Fam155a
0.00653118	0.550686	0.698	0.395	1	3	Rnf157
0.00656216	0.321848	0.512	0.29	1	3	Dzip1
0.00670353	0.277917	0.235	0.099	1	3	Gm48749
0.00676074	0.630756	0.35	0.099	1	3	Syt2
0.00685681	0.398416	0.391	0.177	1	3	Sgpp2
0.00701714	0.449119	0.361	0.157	1	3	Gm2516
0.007148	0.300011	0.676	0.444	1	3	Abhd18
0.00715535	0.373384	0.908	0.651	1	3	Nalcn
0.00717355	0.350879	0.602	0.364	1	3	Hspa4l
0.00725184	0.274894	0.322	0.159	1	3	Rab27a
0.00731661	0.26742	0.85	0.613	1	3	Fam49b
0.00756237	0.674081	0.936	0.583	1	3	Tenm4
0.00771884	0.832323	0.655	0.328	1	3	Chrm3
0.0077408	0.557224	0.711	0.395	1	3	Slc12a5
0.00776979	0.286263	0.481	0.279	1	3	Ttc21b
0.00794707	0.650681	0.672	0.328	1	3	Samd5
0.00807231	0.459063	0.79	0.491	1	3	Pacsin1
0.00857689	0.315862	0.597	0.373	1	3	Matk
0.00866326	0.471484	0.823	0.532	1	3	Gabrg3
0.00870962	0.32007	0.885	0.571	1	3	Stxbp5l
0.00880947	0.687182	0.626	0.281	1	3	Iqsec3
0.00881777	0.533751	0.584	0.288	1	3	Las1l
0.00918133	0.257312	0.435	0.25	1	3	Ttc4
0.00921182	0.637209	0.768	0.433	1	3	Aff2
0.00945154	0.456335	0.48	0.254	1	3	Neto2
0.00956684	0.337749	0.734	0.458	1	3	Parp8
0.00959712	0.36937	0.831	0.543	1	3	Plxna4
0.00971383	0.651649	0.861	0.504	1	3	Atp8a2
0.00977937	0.394518	0.646	0.394	1	3	Hmgcll1
0.00994732	0.665985	0.558	0.273	1	3	Gabra1
0.00999907	0.325196	0.631	0.432	1	3	Efna5
4.87722e-18	3.07075	0.975	0.167	1.31173e-13	4	St18
5.2668e-18	3.26812	0.993	0.163	1.41651e-13	4	Plp1
5.57175e-18	3.03422	0.984	0.226	1.49852e-13	4	Mbp
2.71744e-17	2.69112	0.937	0.121	7.30854e-13	4	Prr5l
3.36085e-17	2.80107	0.999	0.74	9.039e-13	4	Pde4b
5.64633e-17	2.4329	0.993	0.667	1.51858e-12	4	Slc24a2
8.19501e-17	2.58971	0.991	0.617	2.20405e-12	4	Edil3
9.84502e-17	2.54072	0.927	0.556	2.64782e-12	4	Pex5l
1.0821e-16	2.584	0.99	0.566	2.91031e-12	4	Plcl1
2.43445e-16	2.33394	0.931	0.577	6.54744e-12	4	Map7
2.57305e-16	2.45964	0.991	0.709	6.92022e-12	4	Tmeff2
3.04899e-16	2.34835	0.896	0.54	8.20026e-12	4	Ano4
6.57588e-16	1.96343	1	0.801	1.76858e-11	4	Nkain2
8.86424e-16	2.3622	0.972	0.726	2.38404e-11	4	Phlpp1
1.12334e-15	2.8071	0.835	0.106	3.02121e-11	4	Mobp
2.36184e-15	2.58974	0.967	0.545	6.35216e-11	4	Dock10
1.68863e-14	1.9703	0.883	0.676	4.54157e-10	4	Fnbp1
1.92431e-14	1.59114	0.997	0.968	5.17544e-10	4	Magi2
1.94226e-14	2.35297	0.932	0.481	5.22372e-10	4	St6galnac3
2.13445e-14	1.69852	1	0.926	5.7406e-10	4	Pcdh9
5.92079e-14	1.80642	0.815	0.659	1.5924e-09	4	Rtn4
9.07624e-14	1.90716	0.888	0.747	2.44106e-09	4	Mapt
1.38963e-13	2.10488	0.985	0.618	3.73742e-09	4	Qk
1.94447e-13	2.54814	0.816	0.182	5.22966e-09	4	Neat1
4.71911e-13	2.54355	0.919	0.378	1.2692e-08	4	Zfp536
5.00735e-13	2.26026	0.968	0.709	1.34673e-08	4	Mast4
5.38611e-13	2.43213	0.614	0.089	1.44859e-08	4	A230001M10Rik
5.43731e-13	2.26418	0.955	0.72	1.46236e-08	4	Frmd5
7.95638e-13	2.38413	0.893	0.235	2.13987e-08	4	Enpp2
1.06982e-12	2.52385	0.778	0.324	2.87728e-08	4	Ppp1r16b
1.20397e-12	2.10349	0.874	0.659	3.23808e-08	4	Tbc1d5
2.14778e-12	2.00554	0.828	0.391	5.77644e-08	4	Ptprk
4.28627e-12	2.47629	0.776	0.12	1.15279e-07	4	Trf
6.94349e-12	2.24077	0.918	0.39	1.86745e-07	4	Zeb2
1.28398e-11	2.56624	0.745	0.102	3.45326e-07	4	Mag
1.51757e-11	2.6472	0.778	0.119	4.08151e-07	4	Aspa
2.58689e-11	2.50371	0.712	0.153	6.95743e-07	4	Car2
5.96316e-11	2.58576	0.771	0.102	1.60379e-06	4	Mog
1.00744e-10	2.05944	0.675	0.299	2.70952e-06	4	Rab31
1.18275e-10	2.15146	0.615	0.113	3.18101e-06	4	Bcas1
1.66794e-10	2.50939	0.682	0.13	4.48594e-06	4	Pde8a
3.46883e-10	2.04572	0.582	0.103	9.32941e-06	4	Sec14l5
3.51919e-10	2.30752	0.767	0.359	9.46487e-06	4	Arhgap23
3.58838e-10	2.20852	0.796	0.507	9.65095e-06	4	Vmp1
4.3749e-10	1.67702	0.595	0.31	1.17663e-05	4	Stard13
4.5326e-10	2.37687	0.808	0.468	1.21904e-05	4	Erbin
4.68708e-10	2.6997	0.757	0.179	1.26059e-05	4	Gm16168
4.7476e-10	2.84675	0.711	0.085	1.27687e-05	4	Mal
5.09027e-10	2.13256	0.698	0.278	1.36903e-05	4	Adipor2
5.50069e-10	2.73244	0.791	0.083	1.47941e-05	4	Ptgds
6.19797e-10	1.59688	0.882	0.839	1.66694e-05	4	Cdc42bpa
7.05287e-10	1.62784	0.846	0.568	1.89687e-05	4	Plxdc2
7.42906e-10	1.66045	0.855	0.623	1.99805e-05	4	Elmo1
1.31704e-09	2.66067	0.609	0.057	3.54217e-05	4	C030029H02Rik
1.90062e-09	2.46893	0.607	0.128	5.11171e-05	4	Tspan2
1.90062e-09	2.2693	0.582	0.088	5.11171e-05	4	4930420G21Rik
1.94847e-09	2.82708	0.769	0.118	5.24041e-05	4	D7Ertd443e
2.09215e-09	2.33704	0.666	0.204	5.62685e-05	4	Phldb1
2.12091e-09	1.89418	0.685	0.487	5.70419e-05	4	Ttll7
2.20801e-09	2.23455	0.794	0.378	5.93845e-05	4	Cdk19
2.75415e-09	1.98128	0.743	0.499	7.40727e-05	4	Cdc37l1
2.78029e-09	2.21056	0.864	0.547	7.47758e-05	4	Sept7
3.10805e-09	1.78099	0.878	0.718	8.35911e-05	4	Hecw2
3.26009e-09	1.33222	0.853	0.767	8.76801e-05	4	Dnm3
4.96364e-09	1.73588	0.856	0.589	0.000133497	4	Gpm6b
6.30374e-09	1.54517	0.789	0.739	0.000169539	4	Fgfr2
6.54055e-09	2.32745	0.487	0.065	0.000175908	4	Il33
7.90325e-09	1.63007	0.768	0.622	0.000212558	4	Ctnna3
7.93935e-09	2.10005	0.553	0.108	0.000213529	4	Fa2h
1.12011e-08	2.01184	0.462	0.08	0.000301252	4	Abca8a
1.16007e-08	2.12381	0.729	0.356	0.000312001	4	Slc12a2
1.3651e-08	2.03385	0.746	0.517	0.000367143	4	Bin1
1.4948e-08	2.03438	0.875	0.501	0.000402027	4	Grm3
2.08422e-08	2.2457	0.548	0.075	0.000560552	4	Cldn11
2.85473e-08	2.14635	0.728	0.317	0.000767779	4	Scd2
3.05348e-08	1.24335	0.81	0.844	0.000821234	4	Sik3
3.12652e-08	1.32891	0.8	0.785	0.000840878	4	Mbnl2
3.55152e-08	2.17402	0.734	0.456	0.000955181	4	Pak1
3.71415e-08	2.19176	0.814	0.598	0.00099892	4	Pakap
4.62425e-08	1.5688	0.726	0.385	0.00124369	4	Cdh20
5.13349e-08	2.02916	0.547	0.125	0.00138065	4	Plekhh1
5.49738e-08	2.17974	0.626	0.135	0.00147852	4	Gatm
5.57169e-08	1.65597	0.729	0.66	0.0014985	4	Nfasc
5.68454e-08	1.96892	0.821	0.353	0.00152886	4	Rnf220
5.76044e-08	1.67345	0.59	0.339	0.00154927	4	Clmn
6.94608e-08	1.94395	0.734	0.562	0.00186815	4	Nbas
8.91596e-08	2.26598	0.652	0.133	0.00239795	4	Ugt8a
1.11624e-07	0.923631	0.993	0.906	0.00300214	4	Lrp1b
1.1415e-07	1.49337	0.802	0.712	0.00307005	4	Atp8a1
1.78676e-07	1.58339	0.613	0.272	0.00480549	4	Dock1
1.8275e-07	2.12562	0.582	0.188	0.00491507	4	Sept4
2.42753e-07	1.6478	0.415	0.111	0.00652883	4	Csrp1
2.95484e-07	1.61829	0.397	0.084	0.00794705	4	A330049N07Rik
4.90991e-07	1.95157	0.661	0.187	0.0132052	4	Daam2
5.51438e-07	1.8192	0.458	0.104	0.0148309	4	Ttyh2
6.80049e-07	1.78786	0.773	0.461	0.0182899	4	Dscaml1
7.41838e-07	1.93898	0.695	0.503	0.0199517	4	Tmod2
7.62637e-07	1.88566	0.506	0.145	0.0205111	4	Arhgef10
7.68152e-07	1.93835	0.679	0.431	0.0206595	4	Kif13b
8.4152e-07	1.87236	0.655	0.379	0.0226327	4	Usp54
8.51872e-07	1.97654	0.647	0.369	0.0229111	4	Ypel2
9.8861e-07	1.75421	0.672	0.406	0.0265887	4	Pip4k2a
9.89376e-07	1.50794	0.858	0.398	0.0266093	4	Sox2ot
1.10823e-06	1.84498	0.599	0.183	0.029806	4	Cdh19
1.13501e-06	2.48861	0.744	0.282	0.0305261	4	Fth1
1.16999e-06	1.3186	0.637	0.578	0.031467	4	Zdhhc14
1.23566e-06	0.967416	0.996	0.892	0.0332332	4	Ptprd
1.23795e-06	1.63478	0.493	0.233	0.0332947	4	St6gal1
1.52358e-06	2.06899	0.577	0.11	0.0409767	4	Gjc3
1.5943e-06	1.44642	0.764	0.734	0.0428786	4	Agap1
1.59781e-06	1.73057	0.474	0.27	0.0429731	4	A330015K06Rik
1.742e-06	1.60063	0.381	0.112	0.0468511	4	Ppfibp2
2.03965e-06	1.48551	0.846	0.754	0.0548565	4	Prickle2
3.02036e-06	0.301577	0.121	0.256	0.0812325	4	Mettl25
3.10777e-06	1.94805	0.608	0.199	0.0835835	4	Gab1
3.30916e-06	1.09419	0.82	0.869	0.0889999	4	Kif1b
3.50614e-06	1.72789	0.634	0.402	0.0942976	4	Gm4258
3.5877e-06	1.38937	0.794	0.804	0.0964911	4	Exoc6b
3.91294e-06	1.35316	0.806	0.785	0.105239	4	Tcf12
4.45265e-06	1.55213	0.434	0.174	0.119754	4	Adamtsl1
4.91331e-06	1.77063	0.574	0.354	0.132143	4	Bcl2l1
5.14399e-06	1.33282	0.492	0.351	0.138348	4	Arap2
6.27327e-06	1.73685	0.685	0.543	0.16872	4	Ppp2r3a
8.26094e-06	0.255616	0.189	0.401	0.222178	4	Kmt5b
8.35559e-06	1.43397	0.45	0.169	0.224723	4	Hepacam
1.06888e-05	2.00995	0.524	0.153	0.287475	4	Pstpip2
1.17879e-05	1.43796	0.269	0.046	0.317037	4	Ankub1
1.25568e-05	1.97067	0.774	0.579	0.337715	4	Pak7
1.32046e-05	1.6689	0.594	0.489	0.355138	4	Lpgat1
1.33906e-05	1.14616	0.629	0.664	0.36014	4	Pkp4
1.35614e-05	1.80424	0.429	0.08	0.364735	4	Hapln2
1.4648e-05	1.56568	0.592	0.386	0.393959	4	Zbtb16
1.74858e-05	1.21205	0.711	0.74	0.47028	4	Kif21a
2.13717e-05	1.86564	0.399	0.095	0.574791	4	Cnp
2.63293e-05	1.62943	0.492	0.28	0.708126	4	Rcbtb1
2.77032e-05	1.51483	0.448	0.335	0.745079	4	Sez6l2
3.07602e-05	0.489659	0.947	0.963	0.827295	4	Ank2
3.78927e-05	1.22803	0.222	0.042	1	4	Plxnb3
4.04176e-05	0.808517	0.728	0.475	1	4	Nfia
5.0478e-05	1.7761	0.427	0.132	1	4	Kctd13
5.34985e-05	1.76283	0.437	0.175	1	4	Arrdc3
5.34985e-05	1.70778	0.446	0.197	1	4	Slc25a13
5.59018e-05	1.62173	0.34	0.068	1	4	Gm5535
5.59018e-05	1.38908	0.28	0.056	1	4	Plekhg3
5.94864e-05	0.305564	0.291	0.572	1	4	Clk1
7.1414e-05	1.08827	0.472	0.483	1	4	5031439G07Rik
7.41517e-05	1.31876	0.762	0.764	1	4	Gnao1
8.05605e-05	1.56568	0.295	0.047	1	4	Tnfaip6
9.29337e-05	1.65932	0.412	0.181	1	4	Dbndd2
9.30802e-05	1.8877	0.596	0.333	1	4	Slain1
9.88985e-05	1.68488	0.568	0.425	1	4	Sgk1
0.000112431	1.57298	0.631	0.39	1	4	Il1rap
0.000115162	1.15335	0.199	0.034	1	4	Gm44866
0.000143496	1.755	0.606	0.439	1	4	Kif13a
0.000156917	0.981243	0.903	0.572	1	4	Erbb4
0.000158612	1.55574	0.449	0.269	1	4	Itpk1
0.000164799	0.300593	0.189	0.376	1	4	Xrcc4
0.000176572	0.926375	0.754	0.654	1	4	March1
0.000194236	0.2601	0.214	0.451	1	4	Mvb12b
0.000215117	1.47065	0.321	0.165	1	4	4930419G24Rik
0.000225219	1.2043	0.47	0.226	1	4	Lama2
0.00023348	1.0976	0.685	0.746	1	4	Baz2b
0.000234329	1.23465	0.244	0.083	1	4	Ndrg1
0.000234329	1.22417	0.201	0.047	1	4	E330020D12Rik
0.000234838	1.44282	0.596	0.55	1	4	Shtn1
0.000246651	0.904278	0.643	0.72	1	4	Fmnl2
0.000258366	1.78212	0.418	0.078	1	4	1700047M11Rik
0.00026099	1.49321	0.334	0.068	1	4	Gm19500
0.000278611	1.76043	0.305	0.039	1	4	Cryab
0.000292448	1.16508	0.812	0.802	1	4	App
0.00029408	0.265726	0.102	0.205	1	4	Tbc1d14
0.000337728	1.55622	0.708	0.589	1	4	Spock1
0.000348242	1.39282	0.263	0.046	1	4	Myrf
0.000377378	1.23408	0.258	0.078	1	4	Prkcq
0.000385917	1.24575	0.85	0.729	1	4	Slc8a1
0.000396631	1.08404	0.912	0.907	1	4	Ncam1
0.000408781	2.18113	0.443	0.036	1	4	Opalin
0.000415924	1.53422	0.484	0.325	1	4	Cipc
0.00046529	1.08131	0.585	0.665	1	4	Dip2b
0.000467798	0.915598	0.495	0.638	1	4	Arhgap21
0.000482319	1.73605	0.697	0.446	1	4	Frmd4b
0.00049421	1.1209	0.636	0.699	1	4	Trim2
0.000494325	1.16591	0.216	0.051	1	4	Olfml1
0.000494325	1.15772	0.194	0.033	1	4	Ppp1r14a
0.000494325	1.06994	0.161	0.027	1	4	1500015L24Rik
0.000494325	0.307907	0.111	0.227	1	4	Saraf
0.000522134	1.18903	0.846	0.872	1	4	Clasp2
0.000561044	1.79413	0.412	0.164	1	4	Sytl2
0.000604304	0.414512	1	1	1	4	Malat1
0.000605554	1.50905	0.396	0.09	1	4	Anln
0.000668427	1.21392	0.431	0.421	1	4	Cyth1
0.000690054	1.38927	0.436	0.101	1	4	Apod
0.000708343	1.25703	0.231	0.057	1	4	Rtkn2
0.000741912	1.24553	0.666	0.665	1	4	Dlg1
0.000780906	1.19798	0.34	0.147	1	4	Megf10
0.00082134	0.343476	0.155	0.307	1	4	Srsf3
0.000895557	1.81779	0.625	0.406	1	4	Aatk
0.0009433	0.362416	0.69	0.658	1	4	Tcf4
0.000951303	1.35193	0.357	0.185	1	4	Rhou
0.000953363	1.08918	0.189	0.044	1	4	Gm48508
0.000953363	0.895639	0.131	0.015	1	4	Mcam
0.000963106	0.356783	0.273	0.536	1	4	Spop
0.000974528	1.30332	0.343	0.232	1	4	Pik3c2b
0.00101094	1.04762	0.728	0.554	1	4	Sorcs1
0.00103249	0.35727	0.105	0.175	1	4	Cradd
0.00107053	1.27226	0.309	0.11	1	4	Tsc22d3
0.00107568	0.329688	0.5	0.229	1	4	Apoe
0.00110395	1.41188	0.331	0.166	1	4	Fbxo7
0.00111236	0.289747	0.093	0.195	1	4	Rpl30
0.00114421	1.32863	0.317	0.132	1	4	Elovl7
0.00118828	1.78874	0.484	0.231	1	4	Cntn2
0.0012232	1.81507	0.328	0.048	1	4	Ninj2
0.00128604	0.3259	0.158	0.334	1	4	Ppp4r1
0.00129618	1.31577	0.621	0.506	1	4	Myo6
0.00134053	0.259311	0.103	0.223	1	4	Farp2
0.00140714	1.69247	0.597	0.393	1	4	Otud7b
0.0014718	0.574256	0.704	0.819	1	4	Mir100hg
0.0015383	0.300854	0.073	0.101	1	4	4930581F22Rik
0.00158101	1.43954	0.639	0.593	1	4	Zdhhc20
0.00172246	0.585699	0.496	0.502	1	4	Tmcc3
0.00178038	1.93007	0.482	0.172	1	4	Tubb4a
0.00182347	1.20805	0.209	0.041	1	4	9330117O12Rik
0.00182347	0.848743	0.185	0.066	1	4	Rasgrp3
0.00184148	1.29452	0.248	0.051	1	4	Cd9
0.00184256	1.51181	0.451	0.321	1	4	Abhd17b
0.00191903	1.2544	0.667	0.656	1	4	Foxn3
0.00197023	0.29713	0.117	0.238	1	4	Ufl1
0.00199725	1.08109	0.29	0.16	1	4	Tjp2
0.00210096	0.289586	0.135	0.3	1	4	Tada2a
0.00214983	1.7252	0.497	0.247	1	4	Myo1d
0.00216534	1.24898	0.265	0.113	1	4	Lzts2
0.00223942	0.26017	0.182	0.368	1	4	Pcsk1n
0.00229473	0.888782	0.398	0.402	1	4	Tmem132d
0.00233634	1.54513	0.369	0.17	1	4	Efnb3
0.00237446	1.65418	0.394	0.185	1	4	Pls1
0.00245407	0.328523	0.146	0.296	1	4	Tmem59
0.00246306	0.663542	0.516	0.72	1	4	Ddx17
0.00264063	1.00568	0.539	0.565	1	4	Rcan2
0.00280681	1.18625	0.209	0.054	1	4	Arrdc2
0.00281369	1.94005	0.456	0.113	1	4	Creb5
0.00287951	0.384017	0.114	0.204	1	4	Emc10
0.00287951	0.277436	0.099	0.199	1	4	Ptges3
0.00302734	0.829291	0.208	0.306	1	4	Snca
0.00329932	0.65404	0.345	0.525	1	4	Rab10
0.00346134	0.278	0.217	0.468	1	4	Mecp2
0.00346245	1.07045	0.181	0.031	1	4	Galnt6
0.00346245	0.808394	0.141	0.06	1	4	Piga
0.00347076	1.23905	0.549	0.531	1	4	Picalm
0.0035475	1.78436	0.68	0.472	1	4	Klhl2
0.00355095	1.47898	0.502	0.294	1	4	Dleu2
0.00355743	0.353866	0.201	0.408	1	4	Immp1l
0.0035713	0.650118	0.607	0.783	1	4	Otud7a
0.00358323	1.33889	0.234	0.045	1	4	Gm10863
0.00358323	1.0473	0.172	0.036	1	4	Cyp2j12
0.00358323	0.628937	0.165	0.113	1	4	Mob3b
0.00366486	1.18197	0.246	0.107	1	4	Arsg
0.00366486	1.16709	0.238	0.11	1	4	Endod1
0.00370807	0.650238	0.18	0.231	1	4	Tmbim6
0.00384028	1.45932	0.643	0.578	1	4	Ankrd28
0.00398404	0.522961	0.759	0.838	1	4	B3galt1
0.0040091	0.74785	0.444	0.276	1	4	Plekhg1
0.00405605	1.73195	0.393	0.136	1	4	Ccp110
0.0042357	0.26974	0.308	0.601	1	4	Elavl3
0.0043596	0.256391	0.103	0.229	1	4	Msl2
0.0043824	1.18021	0.213	0.042	1	4	Insc
0.00440786	1.50177	0.417	0.22	1	4	Rffl
0.00457599	1.30943	0.289	0.131	1	4	Kcnk13
0.00462335	1.67679	0.351	0.067	1	4	Gpr37
0.00462335	1.52962	0.352	0.112	1	4	Litaf
0.004662	0.451767	0.293	0.545	1	4	Camkmt
0.00466591	1.69443	0.358	0.084	1	4	Qdpr
0.00466591	1.06338	0.235	0.149	1	4	Fam102a
0.00473607	0.819953	0.711	0.832	1	4	Ube2e2
0.00483598	0.350185	0.149	0.3	1	4	Mdm2
0.00508618	1.02589	0.752	0.724	1	4	Enox1
0.00517449	1.49635	0.634	0.533	1	4	Hipk2
0.00523467	0.773009	0.584	0.752	1	4	Ptk2
0.00524963	0.390045	0.168	0.317	1	4	Scaf11
0.00525613	1.36561	0.569	0.392	1	4	Ptn
0.00533989	0.34598	0.095	0.153	1	4	Rps24
0.00544387	1.69093	0.539	0.322	1	4	Grb14
0.0054682	1.28407	0.23	0.045	1	4	Olig1
0.00547883	1.45429	0.46	0.377	1	4	Slc38a2
0.00590236	0.878678	0.242	0.259	1	4	Actb
0.00604191	0.451159	0.27	0.483	1	4	Crebrf
0.00606837	1.39736	0.371	0.249	1	4	Ddr1
0.0060939	1.01296	0.193	0.092	1	4	Pim3
0.00620498	0.34833	0.136	0.215	1	4	Tor1aip1
0.00639707	1.09772	0.637	0.716	1	4	Wnk1
0.00653557	1.54309	0.233	0.02	1	4	Gm42756
0.00653557	0.901193	0.162	0.054	1	4	Psat1
0.00653557	0.896189	0.124	0.018	1	4	Gabrr2
0.00653557	0.828319	0.11	0.014	1	4	Plin4
0.00653557	0.784546	0.144	0.061	1	4	4930511M06Rik
0.00653557	0.750141	0.11	0.023	1	4	Gjc2
0.00664261	1.33493	0.383	0.179	1	4	Wipf1
0.00670005	1.54333	0.451	0.304	1	4	Abca2
0.00690446	1.03932	0.16	0.03	1	4	Svep1
0.00704781	1.05547	0.354	0.22	1	4	Pde1c
0.00707537	1.89498	0.592	0.35	1	4	Aplp1
0.00712099	1.52399	0.315	0.054	1	4	Ermn
0.00712099	1.51411	0.278	0.068	1	4	Gm42413
0.00715333	1.28822	0.341	0.119	1	4	Dock5
0.00717866	1.51791	0.379	0.193	1	4	Smad7
0.00732531	0.427572	0.312	0.497	1	4	Lcorl
0.00746919	1.2065	0.336	0.234	1	4	Ikzf2
0.00760916	1.11598	0.225	0.067	1	4	Lpar1
0.00808835	0.575828	0.248	0.399	1	4	Rif1
0.00808945	0.475283	0.148	0.124	1	4	Sned1
0.00829699	0.338435	0.187	0.4	1	4	Sv2a
0.00852468	0.25221	0.175	0.402	1	4	Rab14
0.00898757	0.267272	0.255	0.498	1	4	Kansl1l
0.00918288	1.56726	0.488	0.362	1	4	Ywhaq
0.00934447	0.31977	0.253	0.524	1	4	Fam13b
0.00941415	1.05347	0.355	0.311	1	4	Ubash3b
0.00960982	0.321115	0.882	0.854	1	4	Zbtb20
0.0098162	0.320806	0.071	0.113	1	4	Rpl24
3.52626e-10	1.03161	0.999	0.708	9.48389e-06	5	Snhg11
6.12105e-10	1.37731	0.829	0.423	1.64626e-05	5	Unc5d
9.50628e-09	1.13784	0.824	0.386	0.000255671	5	Ly6h
1.05597e-08	1.42145	0.957	0.557	0.000284003	5	Usp29
1.46601e-08	1.38182	0.922	0.484	0.000394282	5	Gm26871
9.30911e-08	0.701898	0.967	0.627	0.00250369	5	Rian
3.61457e-07	0.589087	0.601	0.334	0.00972137	5	Pde1a
7.46461e-07	1.04787	0.971	0.683	0.0200761	5	Ahi1
8.02738e-07	0.877008	0.87	0.582	0.0215896	5	Pak3
1.02917e-06	0.905503	0.947	0.578	0.0276796	5	Celf4
1.34351e-06	0.541917	0.937	0.588	0.0361336	5	Dscam
1.50807e-06	0.685649	0.908	0.627	0.0405595	5	Rtn1
1.66111e-06	0.776551	0.955	0.615	0.0446756	5	Agbl4
1.98381e-06	1.03493	0.943	0.689	0.0533545	5	Nrxn3
2.04536e-06	1.22288	0.666	0.144	0.0550101	5	Baiap3
2.47378e-06	0.750219	0.598	0.274	0.0665323	5	Vat1l
4.95486e-06	0.504297	0.849	0.592	0.133261	5	Scn2a
5.24935e-06	0.847083	0.646	0.291	0.141181	5	Tmem130
5.28522e-06	0.650701	0.851	0.559	0.142146	5	Kcnb2
7.4507e-06	1.04825	0.673	0.386	0.200387	5	Pdzrn4
7.61325e-06	1.13599	0.716	0.254	0.204758	5	Hap1
7.74802e-06	0.41483	0.57	0.373	0.208383	5	Tmx4
8.33206e-06	0.592705	0.986	0.655	0.224091	5	Fam155a
1.24364e-05	0.513673	0.5	0.311	0.334478	5	N4bp2l1
1.72847e-05	0.660229	0.897	0.605	0.464873	5	5330434G04Rik
1.81098e-05	0.585864	0.642	0.378	0.487063	5	Basp1
1.91083e-05	0.642961	0.288	0.043	0.513917	5	Magel2
2.18024e-05	0.478799	0.327	0.198	0.586374	5	4930447C04Rik
2.25949e-05	0.549525	0.845	0.598	0.60769	5	Ftx
2.67163e-05	0.492274	0.931	0.651	0.718535	5	Cacna1a
3.03741e-05	0.622863	0.999	0.71	0.81691	5	Meg3
3.12728e-05	0.966585	0.601	0.292	0.841083	5	Plcxd3
3.45278e-05	0.660817	0.688	0.386	0.928626	5	Nhs
3.68739e-05	0.445132	0.49	0.312	0.991722	5	Dbn1
4.09346e-05	0.943698	0.81	0.458	1	5	Galntl6
4.43829e-05	0.734879	0.813	0.52	1	5	Cdh18
4.54485e-05	0.716623	0.964	0.66	1	5	Ptprn2
4.59816e-05	0.75081	0.646	0.361	1	5	C130073E24Rik
4.94538e-05	0.922535	0.612	0.284	1	5	Rasgrf2
5.39366e-05	0.584741	0.647	0.411	1	5	Zwint
5.41024e-05	0.458348	0.906	0.639	1	5	Samd12
5.89425e-05	0.724775	0.976	0.765	1	5	Ttc3
6.86164e-05	0.894151	0.923	0.673	1	5	Asic2
7.03094e-05	0.534431	0.589	0.396	1	5	Nkain3
7.45658e-05	0.36256	0.411	0.251	1	5	Ephb2
7.79762e-05	0.613014	0.971	0.755	1	5	Ccser1
7.92593e-05	0.396997	0.381	0.213	1	5	Cdc7
8.32176e-05	0.795742	0.902	0.608	1	5	Lingo2
8.7604e-05	0.407112	0.241	0.118	1	5	B230216N24Rik
9.80875e-05	0.868232	0.605	0.285	1	5	Ptpro
9.8965e-05	0.532249	0.898	0.63	1	5	Gpr158
0.000103142	0.694661	0.957	0.763	1	5	Map2
0.000114437	0.348256	0.735	0.541	1	5	Dock7
0.000124056	0.736885	0.95	0.705	1	5	A230057D06Rik
0.000124387	0.332743	0.828	0.48	1	5	Dlgap2
0.000128541	0.56906	0.972	0.67	1	5	Snhg14
0.000131566	0.673656	0.439	0.213	1	5	Arhgap6
0.000144138	0.549347	0.536	0.265	1	5	Nnat
0.000150482	0.404914	0.96	0.657	1	5	Rims1
0.000155013	0.549418	0.765	0.486	1	5	Cntnap5a
0.000156456	0.474087	0.22	0.031	1	5	Gck
0.000168005	0.370278	0.847	0.635	1	5	Cacna1d
0.00016893	0.573538	0.357	0.111	1	5	Celf6
0.000169953	0.49345	0.818	0.555	1	5	Osbpl6
0.000177844	0.743215	0.957	0.642	1	5	Gabrb3
0.000198441	0.514298	0.936	0.635	1	5	Snap25
0.000200637	1.06514	0.726	0.43	1	5	Efna5
0.000205513	0.440621	0.659	0.425	1	5	Miat
0.000231763	0.396627	0.916	0.643	1	5	Syt1
0.00023521	0.44093	0.876	0.615	1	5	Map1b
0.000236227	0.69598	0.634	0.344	1	5	Sgsm1
0.000243975	0.66053	0.854	0.555	1	5	Sgcz
0.00026202	0.436534	0.78	0.558	1	5	Gucy1a2
0.000268675	0.728961	0.626	0.33	1	5	Pcsk1n
0.000272432	0.265913	0.948	0.785	1	5	Tanc2
0.000272891	0.296142	0.471	0.333	1	5	Dlg4
0.000281814	0.381794	0.418	0.233	1	5	Slit1
0.000324587	0.481274	0.416	0.2	1	5	Zkscan16
0.00033142	0.647965	0.932	0.703	1	5	Pclo
0.000347384	0.390548	0.556	0.383	1	5	Bicdl1
0.000350686	0.944807	0.806	0.429	1	5	Grb10
0.000351954	0.568874	0.786	0.545	1	5	Klhdc10
0.000355034	0.879	0.583	0.333	1	5	Sdk1
0.000362202	0.668704	0.343	0.091	1	5	Scml4
0.000372945	0.399928	0.818	0.603	1	5	Upp2
0.000400138	0.573969	0.816	0.568	1	5	Rasgrf1
0.000485275	0.51572	0.63	0.402	1	5	Hmgcll1
0.000493382	0.852434	0.526	0.205	1	5	Zdbf2
0.000523738	0.611544	0.525	0.263	1	5	Podxl2
0.000536545	0.290027	0.489	0.365	1	5	Plppr4
0.000537874	0.307813	0.62	0.462	1	5	Fam219a
0.000542494	0.696257	0.37	0.079	1	5	Zim1
0.000543423	0.38455	0.581	0.384	1	5	Sergef
0.000558736	0.450781	0.472	0.287	1	5	Gpr45
0.000583512	0.636565	0.672	0.417	1	5	Apex2
0.000591318	0.390756	0.629	0.442	1	5	Nrg3os
0.000615973	0.382807	0.656	0.464	1	5	Pkia
0.000620573	0.869024	0.637	0.367	1	5	Hcn1
0.000631485	0.324292	0.416	0.259	1	5	Cfap69
0.000651017	0.418253	0.893	0.601	1	5	Dab1
0.000657103	0.552347	0.917	0.697	1	5	Ralyl
0.000685771	0.642337	0.947	0.659	1	5	Sntg1
0.000704734	0.477604	0.715	0.474	1	5	Wsb1
0.000715684	0.822433	0.573	0.3	1	5	Gm28905
0.000718635	0.310512	0.275	0.141	1	5	E430024P14Rik
0.000729039	0.251133	0.776	0.631	1	5	Tia1
0.000772489	0.684488	0.698	0.478	1	5	Zfhx3
0.000780972	0.361952	0.898	0.613	1	5	Unc80
0.000828992	0.314437	0.46	0.308	1	5	Lrp8
0.00083422	0.408642	0.52	0.335	1	5	H3f3b
0.000862502	0.569489	0.465	0.201	1	5	N4bp2
0.000883985	0.607329	0.381	0.14	1	5	Tmem255a
0.000888127	0.377079	0.252	0.146	1	5	Glra2
0.00089672	0.594189	0.896	0.659	1	5	Nalcn
0.000899236	0.433759	0.589	0.386	1	5	Rundc3b
0.000919326	0.575299	0.913	0.632	1	5	Cdr1os
0.000933444	0.827234	0.803	0.476	1	5	Zcchc18
0.000938722	0.540966	0.654	0.423	1	5	Slc24a5
0.000950647	0.445862	0.405	0.193	1	5	Gad1
0.000954228	0.573121	0.978	0.649	1	5	Cntnap2
0.000954228	0.455984	0.746	0.575	1	5	Mgat4c
0.000991326	0.413867	0.935	0.774	1	5	Dip2c
0.00102774	0.296577	0.434	0.295	1	5	Ankrd24
0.00103775	0.522143	0.652	0.422	1	5	Nyap2
0.0010396	0.360429	0.691	0.509	1	5	St7
0.00104206	0.411798	0.864	0.607	1	5	Unc79
0.00107748	0.46508	0.622	0.395	1	5	Acadsb
0.00114974	0.406414	0.8	0.566	1	5	Ptprs
0.00119967	0.302431	0.546	0.403	1	5	Arhgef7
0.00121355	0.489068	0.898	0.699	1	5	Smyd3
0.00124791	0.354315	0.287	0.128	1	5	Katnal2
0.00126803	0.569595	0.405	0.156	1	5	Gm44644
0.00128143	0.398511	0.952	0.728	1	5	Xkr4
0.0012936	0.329178	0.397	0.249	1	5	Cltb
0.00132408	0.63809	0.789	0.536	1	5	Dync2h1
0.00134148	0.654931	0.723	0.464	1	5	Fam135b
0.00137742	0.535949	0.764	0.513	1	5	Syn3
0.0014319	0.481678	0.965	0.667	1	5	Dpp6
0.00144216	0.531292	0.879	0.587	1	5	Grip1
0.00146772	0.370483	0.409	0.248	1	5	Zmym3
0.00147021	0.282984	0.367	0.234	1	5	Wnk3
0.00148149	0.393882	0.355	0.211	1	5	March4
0.00150784	0.516804	0.562	0.343	1	5	Prkar1b
0.00155168	0.542148	0.585	0.349	1	5	Ccdc30
0.00156153	0.489882	0.741	0.505	1	5	Kcnh7
0.00158878	0.544899	0.754	0.509	1	5	Kif5c
0.00165391	1.38685	0.881	0.518	1	5	Gnas
0.0016785	0.348936	0.817	0.6	1	5	Dnajc6
0.00179634	0.67814	0.782	0.491	1	5	Rab3c
0.0018269	0.402398	0.433	0.277	1	5	Pdlim7
0.00184672	0.429693	0.757	0.56	1	5	Ndfip1
0.00185348	0.840095	0.694	0.366	1	5	Gap43
0.00187064	0.8285	0.764	0.478	1	5	Ptprn
0.00189028	0.408278	0.582	0.394	1	5	Raph1
0.00192017	0.364462	0.789	0.541	1	5	Hecw1
0.00193078	0.389482	0.653	0.468	1	5	Lcorl
0.0019854	0.54942	0.541	0.357	1	5	Slc35f4
0.00210647	0.750574	0.843	0.515	1	5	Cacna1b
0.00212487	0.371883	0.459	0.27	1	5	Rnf25
0.00213776	0.4675	0.692	0.462	1	5	Scn3a
0.00220557	0.34762	0.768	0.583	1	5	Atp6v0b
0.00222567	0.338994	0.626	0.434	1	5	5730522E02Rik
0.00223203	0.606855	0.442	0.221	1	5	4930555F03Rik
0.00226739	0.811486	0.758	0.482	1	5	Fndc3a
0.00226912	0.362012	0.438	0.286	1	5	Nova2
0.00226975	0.574243	0.826	0.6	1	5	Cmip
0.00229065	0.260462	0.619	0.453	1	5	Prkacb
0.00230622	0.313069	0.341	0.209	1	5	Plppr2
0.00233754	0.470954	0.911	0.643	1	5	Lrfn5
0.00235825	0.678843	0.821	0.658	1	5	Pcdh7
0.00248825	0.374721	0.702	0.501	1	5	Scg5
0.00251597	0.401984	0.439	0.268	1	5	Frmd3
0.0025653	0.456841	0.837	0.584	1	5	Galnt13
0.00257196	0.333611	0.487	0.358	1	5	P2ry14
0.00266089	0.370922	0.544	0.384	1	5	Syn1
0.00266359	0.305511	0.588	0.438	1	5	Clstn2
0.00270947	0.402713	0.363	0.169	1	5	Prmt2
0.00281105	0.303776	0.922	0.798	1	5	Mbd5
0.00289868	0.769445	0.812	0.529	1	5	Prkg1
0.00293396	0.758636	0.501	0.191	1	5	Resp18
0.00300153	0.299014	0.767	0.596	1	5	Camk2d
0.00317826	0.623059	0.769	0.509	1	5	Jazf1
0.00320954	0.670986	0.524	0.237	1	5	Ankrd55
0.00321751	0.278726	0.807	0.577	1	5	Mmp16
0.00325645	0.646629	0.279	0.052	1	5	Gzmk
0.00325645	0.369921	0.177	0.039	1	5	Isl1
0.0033363	0.252963	0.629	0.48	1	5	Nsd2
0.00334513	0.28513	0.502	0.317	1	5	Pde3b
0.00336927	0.290102	0.334	0.2	1	5	Tmem196
0.00340606	0.297803	0.477	0.326	1	5	Cfap36
0.00341401	0.473771	0.85	0.593	1	5	Astn2
0.00347249	0.401846	0.46	0.286	1	5	Rps6ka2
0.00356603	0.34407	0.893	0.712	1	5	Kcnq1ot1
0.00368998	1.15303	0.494	0.215	1	5	Cadps2
0.00369006	0.490584	0.735	0.514	1	5	Dzip3
0.00375029	0.434892	0.826	0.636	1	5	Tut4
0.00393797	0.633848	0.541	0.284	1	5	Gabra3
0.00395833	0.293201	0.477	0.341	1	5	Rnf217
0.00400416	0.29753	0.609	0.444	1	5	Impact
0.00401547	0.372411	0.694	0.494	1	5	Ica1
0.00410856	0.659147	0.557	0.255	1	5	Gaa
0.00429752	0.362499	0.988	0.812	1	5	Ank3
0.00431464	0.485732	0.893	0.6	1	5	Lrrtm4
0.00433258	0.422392	0.805	0.581	1	5	Stau2
0.00445255	0.735806	0.761	0.458	1	5	C530008M17Rik
0.00451343	0.660543	0.817	0.529	1	5	Ksr2
0.00458699	0.342909	0.392	0.213	1	5	Usp11
0.00458862	0.540985	0.692	0.468	1	5	Arfgef3
0.00459187	0.45785	0.922	0.693	1	5	Camta1
0.00467619	0.31614	0.277	0.121	1	5	Cfap46
0.00485698	0.319212	0.953	0.65	1	5	Erc2
0.00493455	0.349307	0.805	0.618	1	5	Sybu
0.00502495	0.266585	0.509	0.359	1	5	Slc38a1
0.00509079	0.459077	0.459	0.298	1	5	Col25a1
0.00523846	0.656327	0.864	0.599	1	5	A330076H08Rik
0.00533989	0.697609	0.257	0.031	1	5	Ecel1
0.00535475	0.275052	0.575	0.425	1	5	Add2
0.00537455	0.596515	0.596	0.33	1	5	Gng2
0.00547983	0.495566	0.955	0.767	1	5	Pde4d
0.00549066	0.770006	0.478	0.183	1	5	Gabrg1
0.00550713	0.55037	0.849	0.577	1	5	Peg3
0.00565423	0.389074	0.68	0.494	1	5	Myef2
0.00567745	0.381608	0.43	0.248	1	5	H13
0.00571551	0.427007	0.521	0.32	1	5	Cacna2d2
0.00592131	0.301582	0.618	0.451	1	5	Copg2
0.00614174	0.339598	0.96	0.734	1	5	Rims2
0.00620137	0.704303	0.73	0.424	1	5	Cep112
0.00623676	0.373212	0.624	0.442	1	5	Lrrc49
0.00626671	0.302893	0.976	0.876	1	5	Nlgn1
0.00634174	0.532926	0.412	0.221	1	5	Gm45323
0.00634607	0.351456	0.972	0.667	1	5	Nrg3
0.00642256	0.401627	0.637	0.426	1	5	Sez6l
0.00647729	0.403737	0.543	0.326	1	5	Nap1l5
0.00656031	0.357305	0.854	0.656	1	5	Srgap3
0.00672098	0.314555	0.278	0.17	1	5	Dchs2
0.00676608	0.613102	0.572	0.323	1	5	Celf3
0.00678014	0.370492	0.597	0.414	1	5	Dtd1
0.00684464	0.680252	0.878	0.518	1	5	Cacna1e
0.00704781	0.372352	0.444	0.27	1	5	Zfp612
0.00705972	0.292389	0.27	0.167	1	5	Gabra5
0.00712313	0.682384	0.767	0.493	1	5	Gabra2
0.00728694	0.311446	0.65	0.488	1	5	Ddx50
0.00736579	0.787413	0.388	0.237	1	5	Gm32647
0.00737512	0.518075	0.816	0.582	1	5	Dync1i1
0.00746919	0.25083	0.385	0.276	1	5	Csf2ra
0.00771279	0.38133	0.71	0.503	1	5	Sptbn4
0.00772837	0.428417	0.358	0.195	1	5	Oprm1
0.00777492	0.280097	0.149	0.052	1	5	Rab3b
0.00803281	0.252546	0.73	0.552	1	5	Afdn
0.00803876	0.455023	0.775	0.594	1	5	Pam
0.00803876	0.453679	0.82	0.579	1	5	Snap91
0.00805148	0.258188	0.844	0.664	1	5	Nptn
0.00808387	0.394628	0.363	0.185	1	5	Trpc4
0.00808945	0.350389	0.202	0.082	1	5	Gm15261
0.00822073	0.372305	0.309	0.134	1	5	Pgrmc1
0.0082928	0.312967	0.254	0.114	1	5	Ltbp4
0.00840996	0.272082	0.557	0.405	1	5	Hdgfl3
0.00857761	0.259627	0.69	0.541	1	5	Erc1
0.0086971	0.278554	0.375	0.239	1	5	Tspyl2
0.00871664	0.366414	0.314	0.184	1	5	Syt4
0.00872336	0.334158	0.432	0.287	1	5	Crmp1
0.00888705	0.274314	0.502	0.36	1	5	Acp1
0.00897713	0.348428	0.224	0.11	1	5	Gm38505
0.00900576	0.360846	0.735	0.503	1	5	Trank1
0.00902744	0.426369	0.465	0.262	1	5	Slc44a5
0.00913318	0.270198	0.587	0.429	1	5	Sec61a2
0.00913978	0.398647	0.661	0.467	1	5	Casc4
0.00924987	0.60295	0.516	0.276	1	5	Rab27b
0.00941317	0.47099	0.326	0.165	1	5	Gm2516
0.00947849	0.597676	0.656	0.417	1	5	Rgs17
0.00951492	0.380219	0.497	0.317	1	5	Pced1b
0.00952096	0.540316	0.591	0.326	1	5	Kcnip1
0.00956265	0.29408	0.181	0.084	1	5	Syt10
0.00979185	0.502893	0.71	0.486	1	5	Khdrbs2
1.3963e-18	3.35865	0.995	0.13	3.75535e-14	6	Prr5l
2.927e-17	3.0629	0.999	0.175	7.87217e-13	6	Plp1
4.14348e-17	2.48896	0.904	0.119	1.11439e-12	6	Aspa
6.94532e-17	2.88659	0.839	0.06	1.86794e-12	6	Anln
1.04364e-16	3.10689	0.996	0.178	2.80688e-12	6	St18
1.3258e-16	3.03473	0.999	0.236	3.56575e-12	6	Mbp
1.40493e-16	2.88127	0.995	0.483	3.77856e-12	6	St6galnac3
1.69036e-16	2.72049	1	0.672	4.54622e-12	6	Slc24a2
2.44736e-16	2.75297	0.946	0.109	6.58217e-12	6	Mobp
2.81751e-16	2.20725	1	0.805	7.57768e-12	6	Nkain2
3.18432e-16	2.56928	0.991	0.578	8.56422e-12	6	Map7
3.3145e-16	2.4751	0.964	0.35	8.91435e-12	6	Rnf220
8.55191e-16	2.47835	0.906	0.1	2.30004e-11	6	Mag
9.60291e-16	2.13727	0.991	0.711	2.5827e-11	6	Mast4
1.17285e-15	1.93943	1	0.927	3.15438e-11	6	Pcdh9
1.41496e-15	2.58026	0.864	0.089	3.80554e-11	6	Sec14l5
1.49905e-15	2.4405	0.999	0.622	4.0317e-11	6	Edil3
1.57304e-15	2.35278	1	0.744	4.23069e-11	6	Pde4b
2.84908e-15	1.53732	1	0.968	7.6626e-11	6	Magi2
3.5053e-15	2.33522	0.972	0.239	9.42751e-11	6	Enpp2
3.99999e-15	2.435	0.998	0.713	1.0758e-10	6	Tmeff2
4.02722e-15	2.393	0.967	0.609	1.08312e-10	6	Ctnna3
4.0792e-15	2.22819	0.994	0.728	1.0971e-10	6	Phlpp1
4.21619e-15	2.07358	0.966	0.559	1.13394e-10	6	Pex5l
4.46678e-15	1.94969	0.965	0.673	1.20134e-10	6	Fnbp1
6.87864e-15	2.63733	0.998	0.572	1.85001e-10	6	Plcl1
7.96032e-15	2.40238	0.94	0.182	2.14093e-10	6	Neat1
9.53015e-15	2.6669	0.795	0.079	2.56313e-10	6	Apod
1.26236e-14	2.43337	0.967	0.545	3.39511e-10	6	Sept7
1.26512e-14	2.53593	0.815	0.082	3.40255e-10	6	A230001M10Rik
1.59519e-14	2.88187	0.948	0.118	4.29026e-10	6	Trf
1.77716e-14	2.23494	0.838	0.171	4.77967e-10	6	Cdh19
2.71668e-14	1.95329	0.904	0.504	7.30651e-10	6	Vmp1
3.72932e-14	2.00011	0.903	0.572	1.003e-09	6	Pak7
4.06303e-14	2.6697	0.927	0.101	1.09275e-09	6	Mog
9.34952e-14	2.17015	0.999	0.623	2.51455e-09	6	Qk
1.42652e-13	2.32207	0.844	0.152	3.83662e-09	6	Car2
2.03395e-13	2.76514	0.917	0.268	5.47031e-09	6	Adipor2
4.25316e-13	1.7534	0.975	0.722	1.14389e-08	6	Frmd5
4.27943e-13	1.99439	0.945	0.651	1.15095e-08	6	Rtn4
4.43779e-13	2.17072	0.963	0.383	1.19354e-08	6	Zfp536
4.63142e-13	2.15868	0.988	0.55	1.24562e-08	6	Dock10
4.71244e-13	1.74029	0.955	0.564	1.26741e-08	6	Plxdc2
9.18018e-13	1.7054	0.962	0.747	2.46901e-08	6	Prickle2
9.41392e-13	2.61206	0.813	0.078	2.53187e-08	6	4930420G21Rik
9.44613e-13	2.21446	0.777	0.098	2.54054e-08	6	Fa2h
9.86297e-13	1.22507	1	0.907	2.65264e-08	6	Lrp1b
1.12696e-12	1.91194	0.727	0.233	3.03095e-08	6	Myo1d
1.14807e-12	2.6979	0.802	0.058	3.08773e-08	6	A330049N07Rik
1.163e-12	2.53641	0.863	0.179	3.1279e-08	6	Gm16168
1.32898e-12	2.29617	0.984	0.393	3.57428e-08	6	Zeb2
1.73316e-12	1.82749	0.833	0.315	4.66133e-08	6	Scd2
3.30848e-12	1.52432	0.802	0.516	8.89815e-08	6	Bin1
4.42237e-12	2.1564	0.844	0.282	1.1894e-07	6	Fth1
5.29383e-12	2.04665	0.876	0.357	1.42378e-07	6	Arhgap23
5.91348e-12	2.44898	0.764	0.06	1.59043e-07	6	Hapln2
7.29243e-12	1.75	0.955	0.586	1.9613e-07	6	Gpm6b
7.81405e-12	1.60374	0.603	0.103	2.10159e-07	6	Dock5
9.26945e-12	2.19473	0.905	0.376	2.49302e-07	6	Cdk19
1.12673e-11	2.53742	0.871	0.124	3.03035e-07	6	Ugt8a
1.25542e-11	1.62056	0.95	0.715	3.37646e-07	6	Hecw2
1.31676e-11	1.43387	0.922	0.704	3.54143e-07	6	Atp8a1
1.57676e-11	1.93533	0.863	0.396	4.24069e-07	6	Pip4k2a
1.78444e-11	1.95866	0.89	0.492	4.79926e-07	6	Cdc37l1
2.42485e-11	1.52135	0.702	0.345	6.52164e-07	6	Aplp1
2.43738e-11	1.17107	0.918	0.835	6.55535e-07	6	Sik3
2.50456e-11	1.95788	0.946	0.657	6.73601e-07	6	Tbc1d5
3.12293e-11	2.12849	0.881	0.35	8.39911e-07	6	Slc12a2
4.49321e-11	2.02882	0.852	0.18	1.20845e-06	6	Daam2
5.83689e-11	1.18052	0.948	0.864	1.56983e-06	6	Clasp2
6.41995e-11	1.5204	0.963	0.76	1.72665e-06	6	Dnm3
6.5194e-11	2.13595	0.815	0.128	1.75339e-06	6	Gatm
6.56343e-11	1.63588	0.953	0.619	1.76524e-06	6	Elmo1
7.22894e-11	2.06525	0.924	0.375	1.94422e-06	6	Cdh20
7.37908e-11	1.83605	0.823	0.391	1.9846e-06	6	Gm4258
9.85055e-11	2.08656	0.808	0.19	2.64931e-06	6	Gab1
1.34688e-10	1.95788	0.688	0.072	3.62242e-06	6	Cldn11
1.39645e-10	1.83595	0.624	0.068	3.75576e-06	6	1700047M11Rik
1.40971e-10	2.29457	0.842	0.122	3.79142e-06	6	D7Ertd443e
1.41593e-10	1.9263	0.821	0.294	3.80814e-06	6	Rab31
1.49055e-10	1.60892	0.665	0.32	4.00882e-06	6	Sez6l2
1.51083e-10	2.03737	0.755	0.133	4.06339e-06	6	Pde8a
1.57337e-10	2.2101	0.788	0.113	4.23157e-06	6	Plekhh1
1.70656e-10	1.94437	0.932	0.39	4.5898e-06	6	Ptprk
2.43593e-10	2.04366	0.849	0.326	6.55143e-06	6	Ppp1r16b
4.12964e-10	1.66226	0.801	0.456	1.11067e-05	6	Pak1
4.34613e-10	2.04755	0.766	0.103	1.16889e-05	6	Gjc3
4.75614e-10	1.98562	0.885	0.575	1.27916e-05	6	Zdhhc20
5.73967e-10	2.11235	0.726	0.144	1.54369e-05	6	Pstpip2
5.89443e-10	1.82461	0.908	0.455	1.58531e-05	6	Dscaml1
6.40256e-10	1.34991	0.887	0.725	1.72197e-05	6	Agap1
6.91716e-10	1.84518	0.86	0.462	1.86037e-05	6	Klhl2
7.22323e-10	1.82433	0.702	0.095	1.94269e-05	6	Mal
7.54764e-10	1.9245	0.813	0.38	2.02994e-05	6	Otud7b
9.15293e-10	1.31519	0.894	0.754	2.46168e-05	6	Gnao1
1.12216e-09	2.02175	0.63	0.049	3.01804e-05	6	Gm19500
1.17691e-09	1.61957	0.836	0.44	3.16531e-05	6	Frmd4b
1.52576e-09	1.73433	0.892	0.546	4.10353e-05	6	Ano4
1.66859e-09	1.50166	0.952	0.834	4.48766e-05	6	Cdc42bpa
1.75939e-09	1.2119	0.934	0.725	4.73188e-05	6	Slc8a1
1.81826e-09	1.68942	0.67	0.216	4.8902e-05	6	Mast3
2.04484e-09	1.98875	0.609	0.075	5.49958e-05	6	Abca8a
2.60685e-09	1.66429	0.893	0.699	7.01112e-05	6	Fmnl2
2.99679e-09	1.4104	0.929	0.746	8.05986e-05	6	Mapt
3.2852e-09	1.18884	0.727	0.257	8.83554e-05	6	Plekhg1
3.47944e-09	2.0366	0.772	0.109	9.35796e-05	6	Bcas1
3.73018e-09	1.79106	0.82	0.37	0.000100323	6	Usp54
5.263e-09	1.84572	0.67	0.204	0.000141549	6	Rffl
5.54956e-09	1.2814	0.866	0.732	0.000149255	6	Baz2b
5.68721e-09	1.70426	0.748	0.344	0.000152957	6	Bcl2l1
6.07535e-09	2.03363	0.706	0.256	0.000163397	6	A330015K06Rik
8.52391e-09	1.59952	0.79	0.482	0.000229251	6	Ttll7
8.69072e-09	1.54463	0.808	0.559	0.000233737	6	Nbas
9.4714e-09	1.76526	0.732	0.31	0.000254733	6	Grb14
1.07478e-08	1.96099	0.683	0.183	0.000289061	6	Slc25a13
1.1174e-08	1.03907	0.976	0.902	0.000300524	6	Ncam1
1.21488e-08	1.71849	0.738	0.205	0.000326741	6	Phldb1
1.28327e-08	1.05312	0.876	0.798	0.000345135	6	Exoc6b
1.32905e-08	1.92104	0.465	0.016	0.000357447	6	Enpp6
1.35908e-08	1.75276	0.904	0.504	0.000365524	6	Grm3
1.36568e-08	1.62017	0.681	0.349	0.0003673	6	Dip2a
1.56873e-08	1.55223	0.827	0.565	0.000421911	6	Ankrd28
1.60143e-08	1.25149	0.96	0.781	0.000430704	6	Dgki
1.66064e-08	1.47034	0.635	0.226	0.000446629	6	St6gal1
1.96259e-08	1.27216	0.718	0.356	0.000527839	6	Stxbp6
2.48833e-08	1.35438	0.46	0.095	0.000669236	6	Cnp
4.54297e-08	1.64362	0.823	0.531	0.00122183	6	Slc44a1
4.66434e-08	1.72782	0.784	0.363	0.00125448	6	Ypel2
4.71894e-08	1.62692	0.644	0.223	0.00126916	6	Cntn2
5.51472e-08	1.86438	0.833	0.423	0.00148319	6	Kif13b
6.47763e-08	1.60895	0.809	0.38	0.00174216	6	Il1rap
6.56096e-08	1.22248	0.421	0.142	0.00176457	6	Gm28376
7.12513e-08	1.25691	0.918	0.776	0.0019163	6	Mbnl2
7.98532e-08	1.14993	0.859	0.744	0.00214765	6	Ssh2
9.45777e-08	1.41651	0.95	0.398	0.00254367	6	Sox2ot
9.7537e-08	1.6553	0.824	0.586	0.00262326	6	Tmem117
1.01985e-07	1.13359	0.914	0.801	0.00274288	6	Mir100hg
1.15619e-07	1.64949	0.521	0.115	0.00310957	6	Kcnk13
1.16754e-07	1.48802	0.527	0.113	0.00314009	6	Creb5
1.22087e-07	1.24913	0.785	0.568	0.00328353	6	Zdhhc14
1.24139e-07	1.59471	0.557	0.152	0.00333873	6	Synj2
1.27602e-07	1.37935	0.753	0.437	0.00343186	6	Ephb1
1.58309e-07	1.99837	0.687	0.24	0.00425772	6	Kctd3
1.63943e-07	0.75938	0.999	0.893	0.00440924	6	Ptprd
1.85699e-07	1.4852	0.841	0.581	0.00499437	6	Spock1
1.88702e-07	1.78623	0.623	0.169	0.00507514	6	Dbndd2
1.902e-07	1.63859	0.478	0.053	0.00511543	6	Trim59
1.90495e-07	1.53186	0.669	0.314	0.00512336	6	Cipc
1.98482e-07	1.27608	0.82	0.649	0.00533818	6	Pkp4
2.14152e-07	1.63332	0.65	0.256	0.00575961	6	Itpk1
2.20311e-07	1.97353	0.553	0.04	0.00592527	6	Rasgrp3
2.43733e-07	1.44179	0.776	0.514	0.0065552	6	Picalm
2.60991e-07	1.24601	0.947	0.858	0.00701936	6	Kif1b
2.77083e-07	1.41748	0.502	0.152	0.00745216	6	Jph1
2.77083e-07	1.04705	0.536	0.177	0.00745216	6	Glul
2.85973e-07	0.496672	1	1	0.00769124	6	Malat1
2.89119e-07	2.06291	0.812	0.321	0.00777585	6	Slain1
2.89419e-07	1.70054	0.665	0.293	0.00778392	6	Pacs2
2.9248e-07	1.32584	0.801	0.494	0.00786625	6	Myo6
2.94284e-07	1.43356	0.355	0.024	0.00791478	6	Carns1
3.07368e-07	1.40925	0.713	0.38	0.00826667	6	Zbtb16
3.33465e-07	1.82941	0.728	0.265	0.00896853	6	Rcbtb1
3.72684e-07	1.27578	0.479	0.103	0.0100233	6	Folh1
3.79308e-07	1.87444	0.689	0.137	0.0102015	6	Arhgef10
4.40983e-07	1.33981	0.71	0.505	0.0118603	6	Tmod2
4.51493e-07	1.03919	0.406	0.106	0.0121429	6	Clic4
4.65947e-07	1.78151	0.659	0.249	0.0125316	6	Tmeff1
4.76332e-07	1.36897	0.761	0.645	0.0128109	6	Acaca
4.89038e-07	1.61097	0.515	0.166	0.0131527	6	Rftn1
4.92752e-07	1.53531	0.624	0.191	0.0132526	6	Sept4
5.12882e-07	1.62558	0.748	0.209	0.013794	6	Lama2
5.66799e-07	1.65464	0.551	0.157	0.015244	6	Sytl2
8.29656e-07	1.39235	0.904	0.543	0.0223136	6	Sorcs1
9.0065e-07	1.4998	0.528	0.178	0.024223	6	Pls1
9.13198e-07	1.64884	0.488	0.092	0.0245605	6	Agmo
1.12752e-06	1.12459	0.659	0.455	0.0303246	6	Pacrg
1.18307e-06	1.0337	0.835	0.763	0.0318187	6	Otud7a
1.1849e-06	1.57572	0.47	0.037	0.0318679	6	Tmem63a
1.20378e-06	1.12498	0.403	0.15	0.0323756	6	Prox1
1.23386e-06	1.46972	0.416	0.046	0.0331846	6	Cpm
1.33546e-06	1.12124	0.942	0.807	0.0359171	6	Tmem178b
1.40451e-06	1.98146	0.72	0.312	0.0377743	6	Usp31
1.41804e-06	1.41072	0.604	0.353	0.0381381	6	Rap1a
1.44536e-06	1.30566	0.768	0.583	0.038873	6	Dock9
1.76516e-06	1.35007	0.391	0.04	0.047474	6	Ankub1
1.8952e-06	1.69031	0.497	0.12	0.0509713	6	Cpox
2.11219e-06	1.34929	0.617	0.355	0.0568073	6	Ywhaq
2.13093e-06	1.3197	0.921	0.777	0.0573114	6	Tcf12
2.13371e-06	1.02376	0.627	0.475	0.057386	6	Cpeb2
2.42198e-06	1.65912	0.782	0.397	0.0651391	6	Aatk
2.50809e-06	1.66678	0.507	0.043	0.0674551	6	Ermn
2.5087e-06	1.58472	0.486	0.075	0.0674715	6	C030029H02Rik
2.88799e-06	1.24268	0.403	0.085	0.0776725	6	Qdpr
2.96576e-06	1.9215	0.62	0.111	0.0797642	6	Elovl7
2.98994e-06	1.48843	0.368	0.035	0.0804144	6	Cyp27a1
3.08639e-06	1.28078	0.655	0.382	0.0830084	6	Tmem132d
3.39218e-06	1.41164	0.44	0.052	0.0912328	6	Plaat3
3.46958e-06	1.33432	0.892	0.732	0.0933145	6	Fgfr2
3.59622e-06	1.17656	0.374	0.102	0.0967203	6	Endod1
3.67541e-06	1.312	0.55	0.211	0.0988501	6	Igsf11
3.84943e-06	1.35296	0.521	0.175	0.10353	6	Rhou
4.11276e-06	1.36909	0.779	0.523	0.110613	6	Hipk2
4.12168e-06	1.48553	0.681	0.409	0.110853	6	Vps8
4.19901e-06	1.5112	0.636	0.352	0.112932	6	Galnt7
4.86282e-06	1.02376	0.754	0.651	0.130786	6	Dip2b
5.82606e-06	1.73553	0.617	0.122	0.156692	6	Kctd13
5.91245e-06	1.00355	0.28	0.052	0.159015	6	Csf1
6.41622e-06	1.4292	0.551	0.12	0.172564	6	Cobll1
6.49011e-06	0.911959	0.3	0.151	0.174551	6	Pcolce2
6.74797e-06	1.29416	0.41	0.097	0.181487	6	Arsg
7.18611e-06	1.80799	0.55	0.056	0.19327	6	Gm5535
7.53452e-06	1.66041	0.836	0.471	0.202641	6	Erbin
7.75183e-06	1.14533	0.314	0.027	0.208485	6	Ppp1r14a
7.75183e-06	1.07463	0.266	0.025	0.208485	6	Gng11
9.09569e-06	1.75932	0.489	0.089	0.244629	6	Mob3b
[truncated: 15,437 more rows]
