# Supplementary material for: Evaluation of altered cell–cell communication between glia and neurons in the hippocampus of 3xTg‐AD mice at two time points
Source: J Cell Commun Signal. 2025 Feb 28;19(1):e70006. doi: 10.1002/ccs3.70006 (PMC11870853; doi:10.1002/ccs3.70006)
Supplement: Supplementary file 7 — Table S4 [file CCS3-19-e70006-s003.xlsx]

## Sheet: Sheet1
Cell type	Marker(s)
Excitatory Neurons	Slc17a6, Slc17a7
Inhibitory Neurons	Gad1, Gad2
Astrocytes	Slc1a2, Gpc5
Oligodendrocytes	Mbp, Plp1, St18
OPCs	Vcan, Tnr, Lhfpl3
Meningeal cells	Ranbp3l, Slc6a20a
Microglia	Dock8, Tgfbr1
Ependymal cells	Spag16, Dnah12
Fibroblasts	Bnc2
Pericytes	Pdgfrb, Cald1
Endothelial cells	Flt1, Mecom
RGCs	Slc18a2, Klhl1
