# Supplementary material for: Evaluation of altered cell–cell communication between glia and neurons in the hippocampus of 3xTg‐AD mice at two time points
Source: J Cell Commun Signal. 2025 Feb 28;19(1):e70006. doi: 10.1002/ccs3.70006 (PMC11870853; doi:10.1002/ccs3.70006)
Supplement: Supplementary file 11 — Table S8 [file CCS3-19-e70006-s001.xlsx]

## Sheet: Sheet1
L-R Pair	Inhibitory Target	Excitatory Target	Inhibitory Mediators	Excitatory Mediators
Lsamp - Negr1	Lpl, Ptk2b	Lpl, Gm3839	Htt	Htt
Opcml - Opcml	Cacna1c, Fas	N/A	Erbb2, Ntm, Opcml, Atxn1	N/A
Opcml - Negr1	Cacna1c, Fas, Lpl, Ptk2b	N/A	Htt, Negr1, Ntm	N/A
Negr1 - Negr1	Itpr1, Lpl, Ptk2b, Fas	Lpl, Gm3839	Gfap, Htt, Negr1, Taf1	Gfap, Htt, Negr1
Negr1 - Igsf9b	Itpr1, Lpl, Ptk2b, Fas	N/A	N/A	N/A
Tgfb1 - App	Inpp5d, Mme	Adamts1	Trp53	Jun
Tgfb1 - Sdc2	Inpp5d, Mme	Adamts1	N/A	Jun
Tgfb1 - Tgfbr3	Inpp5d, Mme	N/A	N/A	N/A
Tgfb1 - Itgav	Inpp5d, Mme	Adamts1	Trp53	N/A
Tgfb1 - Itgb8	Inpp5d, Mme	N/A	N/A	N/A
Calm2 - Pde1c	Cacna1c, Fas	N/A	N/A	N/A
Calm2 - Pde1c	Cacna1c, Fas	N/A	N/A	N/A
Calm2 - Kcnh1	Cacna1c, Fas	N/A	Trp53	N/A
Vegfa - Nrp2	N/A	Adamts1	N/A	N/A
Efnb3 - Epha10	Fas	N/A	Rac1	N/A
Efnb3 - Ephb2	Fas	N/A	Pak1, Rac1, Stat3	N/A
Kcna1 - Cntnap1	Fas	N/A	Rtn4	N/A
Ptgfrn - Tmem59l	Fas	N/A	N/A	N/A
Nectin1 - Nectin1	Fas	N/A	Ctnnb1, Nectin1, Nfkb1	N/A
Sema4a - Plxna4	N/A	Gm3839	N/A	N/A
Sema4c - Plxnb2	Itpr1	N/A	N/A	N/A
Ntm - Negr1	Fas	Gm3839	N/A	N/A
Ntm - Thsd7a	Fas	N/A	N/A	N/A
Ntm - Lrrn3	Fas	N/A	N/A	N/A
Ncam1 - Nptn	Fas	N/A	N/A	N/A
Edil3 - Itgav	Fas	N/A	Ptk2, Stat1, Trp53	N/A
Edil3 - Itga5	Fas	N/A	Ptk2, Trp53	N/A
Pros1 - Tyro3	Fas	N/A	Axl, Src	N/A
Tcn2 - Cnr1	Fas	N/A	Esr1, Gnai1, Sp1, Sp3	N/A
Slitrk5 - Ptprd	N/A	Gm3839	N/A	Ptprs
C4b - Nrp1	N/A	Gm3839	N/A	Ptk2
